# Supplementary material for: Characterization of RNA polymerase II trigger loop mutations using molecular dynamics simulations and machine learning
Source: PLoS Comput Biol. 2023 Mar 22;19(3):e1010999. doi: 10.1371/journal.pcbi.1010999 (PMC10069792; doi:10.1371/journal.pcbi.1010999)
Supplement: S1 Spreadsheet — (XLSX) [file pcbi.1010999.s029.xlsx]

## Sheet: All fitness data
Mutant	SC-Leu pre 5FOA_1	SC-Leu pre 5FOA_2	SC-Leu pre 5FOA_3	SC-Leu+5FOA_1	SC-Leu+5FOA_2	SC-Leu+5FOA_3	SC-Leu post 5FOA_1	SC-Leu post 5FOA_2	SC-Leu post 5FOA_3	SC-Leu+MPA_1	SC-Leu+MPA_2	SC-Leu+MPA_3	SC-Leu_15mM Mn_1	SC-Leu_15mM Mn_2	SC-Leu_15mM Mn_3	YPRaf_1	YPRaf_2	YPRaf_3	YPRafGal_1	YPRafGal_2	YPRafGal_3	SC-Lys_1	SC-Lys_2	SC-Lys_3	SC-Leu+Form_1	SC-Leu+Form_2	SC-Leu+Form_3	T834P-5FOA-1	T834P-5FOA-2	T834P-5FOA-3	T834A-5FOA-1	T834A-5FOA-2	T834A-5FOA-3	Y769F-5FOA-1	Y769F-5FOA-2	Y769F-5FOA-3	S713P-5FOA-1	S713P-5FOA-2	S713P-5FOA-3	1078S-5FOA-1	1078S-5FOA-2	1078S-5FOA-3	1079V-5FOA-1	1079V-5FOA-2	1079V-5FOA-3	1082S-5FOA-1	1082S-5FOA-2	1082S-5FOA-3	1084I-5FOA-1
>1076I	-0.424782	-0.282605	-0.636949	-2.78632	-3.89073	-2.83105	-2.22926	-1.67875	-1.49842	-4.3701	-3.85777	-4.84285	-0.617336	-0.966334	-2.01472	-0.349123	-0.200932	-1.73	2.97258	3.4246	4.01287	10.0539	12.6179	8.25928	1.52623	2.00428	0.267305	-2.93172	-2.03519	-3.42781	6.01216	5.54452	5.47793	-0.778052	0.33959	-2.64559	-4.83564	-5.3782	-6.36776	9.01201	6.63304	8.43743	-5.19901	-4.71408	-5.31479	8.33713	9.63708	6.50303	-3.32515
>1076L	-0.778029	-0.594964	-0.971419	-4.51018	-4.61257	-5.23836	-2.1797	-2.39698	-3.96076	-2.5925	-2.35527	1.11135	-1.42469	-0.878872	N/A	-2.96383	-1.7859	0.902268	6.94986	4.9271	5.87536	9.23779	11.3869	11.1323	1.50737	1.04735	4.11716	-0.394954	-0.457294	-1.34074	8.06607	8.90582	10.0917	-1.40241	-1.41669	0.53673	-4.96123	-3.01863	-3.30255	10.9285	11.8587	11.2127	-3.54554	-2.98197	-1.9516	10.113	9.60439	8.59186	-2.38448
>1076V	-0.149058	-0.211353	-0.176993	-0.414807	-0.569611	-0.684494	-0.522645	-0.546429	-0.213419	-2.33846	-2.57766	-2.77246	0.830414	0.543443	0.369067	-0.422424	-0.457779	-0.703791	0.649341	-0.022128	-0.472774	-3.54414	-2.28125	-4.6061	1.176	1.00619	0.8022	-5.29953	-6.29387	-6.68629	0.569846	0.987392	0.134559	-5.40319	-5.34804	-3.92577	-6.24477	-6.38808	-5.72212	3.28294	3.29007	5.14472	-6.0899	-8.91245	-8.19652	2.26244	4.76225	5.9945	-5.31479
>1076M	-1.11904	-0.367855	-1.0902	-4.62517	-3.80092	-4.03643	-1.90733	-2.39698	-3.4202	-2.3701	-0.547914	-1.47362	-2.2023	-0.656479	-1.45284	-1.15648	-2.20093	1.3173	5.45801	9.26949	7.03524	10.5676	13.5614	13.4304	0.28919	1.4049	1.01763	-1.24488	-2.23724	-2.47036	4.76832	3.95775	4.24385	-1.29372	-2.22253	-1.70121	-4.86967	-4.10394	-5.28409	11.5618	9.91078	10.9378	-1.09713	-2.2493	-1.63647	10.121	5.46587	8.39437	-1.96693
>1076F	-1.54498	-0.727656	-1.035	-8.7232	-8.67558	-7.20056	1.5521	-0.812019	-1.96076	-1.3701	N/A	N/A	-1.2023	N/A	1.13212	-1.74144	0.799068	N/A	N/A	2.11974	N/A	2.10263	6.1239	3.53878	-1.51816	0.632313	0.795237	2.85983	2.51147	0.624818	4.85603	6.10178	3.25198	2.616	2.52928	1.35764	-0.775211	-0.955621	-2.37206	14.9785	15.8389	12.9297	0.008137	-0.510773	-1.80418	8.23593	10.7347	6.53144	1.85808
>1076Y	-1.51501	-0.794594	-1.22686	-8.49553	-8.02908	-7.75107	-0.032862	-1.13395	-1.96076	-0.785141	-0.770306	2.11135	-0.617336	-0.878872	1.71708	0.428485	-1.20093	0.902268	1.45801	4.11974	1.87536	2.68759	3.2759	2.31639	0.65176	0.632313	0.795237	1.85865	1.25396	0.570857	3.95683	4.89248	5.00672	1.63764	1.1272	2.73412	-1.81354	-1.38448	-2.42985	9.02078	11.7791	8.64341	0.925241	-1.12966	-0.952594	6.97471	9.29194	9.2806	2.72286
>1076W	-1.85101	-1.05138	-1.62181	-7.19502	-7.12972	-7.39161	0.552101	-0.812019	-0.960764	-1.3701	-0.770306	N/A	-0.202298	0.121128	N/A	-1.74144	-1.20093	N/A	4.62793	N/A	N/A	-0.219296	2.53893	2.31639	0.066798	-0.367687	N/A	1.68059	1.41349	1.14117	3.60732	3.93333	2.74206	1.33385	1.28277	1.9089	-2.0271	-2.13395	-1.69637	10.6714	7.66211	11.3584	-0.326359	-0.583464	-0.052667	4.52843	5.82724	8.89842	0.454536
>1076S	-0.107251	-0.248313	-0.012287	-0.560397	-0.516202	-0.672868	-0.40628	-0.320242	-0.722842	-2.41878	-2.4099	-1.94858	-0.33094	-0.458968	-0.052162	-0.380391	-0.894686	-0.007909	-0.156535	-0.752102	1.02679	-3.35543	-2.86316	-3.13585	0.886149	0.545688	0.88506	-2.89214	-2.41735	-2.28265	3.12488	3.95572	3.35093	-3.09105	-3.4867	-4.29223	-2.90153	-2.70609	-3.26008	5.26252	5.64505	4.32867	0.188013	-3.21534	-1.27298	1.60365	5.67883	3.65387	-6.65619
>1076T	0.84049	0.462863	0.874207	-0.32456	0.192922	-0.42494	-0.516571	-0.500305	-0.623729	-2.95607	-3.18376	-2.30207	0.585908	0.432145	0.436456	-0.734947	-0.72933	-0.412694	0.268137	-0.345202	0.427218	0.074935	-2.2873	-3.55215	0.975356	0.815631	0.86632	-1.97637	-3.05562	-2.08432	2.70542	2.18748	3.77603	-3.03473	-3.86003	-2.5161	-5.17732	-5.73186	-4.52269	5.53765	5.39897	3.14291	-5.44038	-5.71707	-4.97494	4.43626	2.65057	5.14209	-5.18082
>1076C	0.212142	0.005558	-0.071435	-0.246263	-0.141798	-0.477307	-0.182833	-0.251315	-0.181089	-1.22406	-1.14156	-1.16353	-0.072063	-0.397409	-0.327727	-0.353479	-0.417276	-0.199097	-0.499412	-1.19616	2.72984	-4.54849	-3.10434	-4.60953	0.557909	0.447318	0.534425	-4.36057	-2.69247	-4.22741	2.32891	1.94055	1.97553	-3.79027	-5.89615	-4.27424	-2.69649	-2.33201	-1.80325	2.37603	-1.3919	0.860091	-1.88832	-4.54917	-2.02284	1.42243	3.17815	2.36133	-6.5264
>1076H	-1.01881	-0.762604	-0.926753	-8.39776	-8.37399	-7.72023	-1.61782	-0.812019	-2.28269	N/A	-0.770306	N/A	N/A	1.92848	N/A	N/A	-1.20093	N/A	N/A	5.7047	7.5758	N/A	1.95397	2.31639	1.65176	-1.36769	N/A	2.74015	3.84583	0.43026	3.89511	5.16481	5.93395	1.60698	1.48965	1.1465	-0.967156	-2.06894	-2.50126	14.4635	11.5725	14.4337	0.639839	-0.542479	-1.0195	12.7583	5.53341	9.61301	0.381635
>1076K	-0.815939	-0.662801	-0.952379	-4.68694	-5.48972	-4.66989	-1.18487	-1.29744	-3.13069	-2.95507	-2.09223	-0.888654	-2.78726	-1.2008	1.71708	-3.3264	-2.52286	-1.09773	8.5024	9.34856	8.70825	1.8396	4.87997	3.43187	-3.10313	-1.10465	-1.20476	0.122273	1.36903	-1.42009	1.22878	2.4501	1.28451	1.12659	0.813927	-0.738181	-4.36336	-2.74201	-4.33627	4.15774	4.82571	4.3017	-2.6769	-0.712506	0.283427	1.81141	3.80721	1.19941	-1.81844
>1076R	-0.554622	-0.223011	-0.446167	-3.17467	-2.3919	-1.72404	-0.747704	-1.47968	-1.97075	-4.72374	-4.00552	-3.64354	2.02903	2.3831	2.75878	-0.89868	-0.773184	-0.548839	7.63665	7.32406	7.60776	-2.69846	-1.54428	-3.2161	-2.3693	-2.01794	-1.43609	1.62583	-4.45915	-5.52852	3.78155	-2.73123	-2.34056	-3.53305	-4.4649	-4.76774	-7.09001	-6.37613	-5.46713	2.65889	1.8799	0.498588	2.38447	-0.603869	-2.98705	-0.980025	-1.37896	-2.87572	-4.47632
>1076Q	-1.18257	-0.93101	-1.08579	-6.01318	-8.07788	-7.07735	-4.03286	-1.13395	-2.96076	1.79982	-0.770306	N/A	2.38266	-0.878872	1.71708	3.65088	-1.20093	N/A	5.90804	8.97772	9.23292	4.61359	0.953971	N/A	2.38873	-1.36769	N/A	-0.753358	2.13025	2.30224	4.519	7.55448	5.45739	-0.911973	3.21618	1.98961	-4.37982	-2.29355	-3.28799	12.1742	13.6815	14.5223	-3.33204	-1.74052	-1.26505	9.22292	10.8455	9.62908	-0.975801
>1076N	-0.973828	-0.613083	-1.07947	-7.33115	-7.34153	-6.51481	0.230173	-0.297445	-0.960764	-0.785141	-1.09223	-0.303692	0.11963	0.121128	0.939477	0.25856	-0.522861	0.48723	4.13043	7.42352	7.32383	6.125	9.90467	7.02145	0.066798	-0.689615	-0.204763	1.11714	0.839799	-0.389245	6.28701	7.2495	6.86874	1.04272	2.51003	0.429066	-2.48168	-2.63629	-1.65665	13.3736	12.6624	12.9072	-1.5865	-1.88528	-0.470036	9.44306	11.5862	8.91309	1.57985
>1076D	-0.822963	-0.723358	-1.14448	-3.16861	-3.54283	-3.4946	-1.31443	-0.508238	-0.665308	0.696728	-0.582234	0.422547	2.86898	1.4612	1.77811	0.713462	-0.147161	0.376199	6.80389	6.47472	5.60074	-0.282862	0.508171	0.064004	0.778672	-0.056758	0.34413	-1.57267	-0.993954	-2.3659	3.20561	3.41321	3.21444	-1.42992	0.377154	-0.320737	-1.55538	-1.06338	-1.42893	2.05445	2.07522	3.60558	-1.65706	-1.80995	-1.15321	2.13322	1.21101	2.50955	-2.18902
>1076E	-0.925255	-0.772246	-1.13742	-7.36084	-7.87131	-7.60149	-1.84022	-1.39698	-1.28269	-0.785141	-0.770306	-0.888654	0.967627	1.44306	0.132122	0.843522	-1.20093	-0.097732	4.04297	9.6589	7.78226	1.36567	0.953971	8.08016	1.65176	-0.367687	0.380199	0.665168	0.9573	0.222965	3.72042	3.65225	1.75574	0.48341	0.998245	1.03203	-3.00113	-1.51108	-2.7202	9.06297	11.7887	10.1194	0.43274	-0.00334	0.873677	6.35618	11.0841	8.38817	0.515768
>1076G	0.038357	-0.244274	-0.284951	-0.611518	-0.84056	-0.518628	-0.544333	-0.639353	-0.572878	-2.01335	-1.5209	-1.73516	0.572887	0.610127	0.763667	-0.217794	-0.373598	-0.158808	0.207047	0.903216	0.997425	-2.20965	-1.2508	-2.17921	0.911563	0.888289	0.699966	-3.33377	-2.91862	-3.5052	2.42002	2.628	2.32966	-2.46952	-3.2473	-2.60842	-3.50353	-3.11371	-3.21653	4.86635	6.04718	5.80396	-1.74057	-1.35636	-1.96163	4.79904	3.75243	0.933187	-6.6884
>1076P	-0.29454	-0.198147	-0.169085	-1.201	-1.15792	-1.12929	-0.526291	-0.410061	-0.505085	-1.79702	-2.49593	-1.52366	1.32537	1.08251	0.890244	-0.51736	-0.833989	-0.606851	1.07303	1.00969	0.847883	-4.24314	-2.97677	-3.92065	-0.056585	0.074683	-0.049485	-5.37051	-4.6273	-6.15142	-0.455821	-0.021225	1.65672	-2.60345	-5.65234	-5.36549	-7.91818	-7.61752	-6.20913	1.27694	4.44519	0.24027	-2.62876	-2.75212	-2.83247	3.47927	1.95129	1.26823	-4.46148
>1077A	-1.20414	-0.711392	-1.30977	-7.13824	-10.351	-9.58495	-1.61782	1.77294	1.03924	-0.785141	-0.355269	-0.888654	0.382664	-0.463834	0.132122	-1.15648	-0.785895	-1.09773	4.62793	5.9271	5.46033	-0.634334	0.369009	-0.268572	0.066798	-1.95265	-0.204763	3.89961	8.59218	5.56155	2.68611	5.44128	4.11834	10.9629	13.8115	13.6098	-1.47935	1.0471	1.45109	5.2295	8.34424	6.80173	5.34778	8.05833	7.38196	5.15347	8.84604	7.63643	1.1311
>1077I	-0.370723	-0.123241	-0.291588	-1.10993	-0.975144	-0.839142	-0.913489	-0.838014	-0.568094	3.29932	2.82337	2.94976	2.52017	2.38416	2.27295	-0.082053	0.227161	-0.02627	8.24697	7.93283	7.88138	-2.7958	-2.50546	-3.36168	-3.34259	-2.62548	-3.1173	-3.3076	-2.5091	-5.15332	-1.35124	-2.93807	-3.5187	3.63379	0.566697	2.3506	-2.2062	-1.70789	-0.468817	0.502733	-0.116958	-0.904337	0.190696	0.067499	-1.38386	-1.84446	-1.80994	-3.10938	-0.868769
>1077L	-1.1224	-0.775139	-1.00758	-8.45806	-7.94038	-8.54026	-1.03286	-1.81202	-0.960764	2.79982	1.81466	2.9187	N/A	2.12113	1.71708	N/A	0.799068	0.902268	5.04297	5.9271	5.04529	N/A	N/A	N/A	N/A	N/A	N/A	8.22449	5.79025	8.61771	4.27442	5.08932	3.19463	11.9128	12.3902	11.7282	2.5455	3.03884	1.73131	7.55446	7.02431	6.59409	5.03793	1.76363	4.21437	5.90851	5.38478	5.10895	2.45997
>1077V	-0.377135	-0.350849	-0.320367	-2.23398	-2.76306	-1.24021	-0.472147	-0.290482	-0.656758	2.72239	2.94379	3.11675	2.02358	2.07166	2.36171	-0.994727	-1.1531	-0.775804	9.98513	10.6944	10.2944	-3.51698	-2.19983	-3.32747	-4.23088	-3.67349	-3.04127	-3.60011	0.436772	-0.055787	-1.36197	-1.45037	-2.50547	3.99336	2.74065	1.26712	0.249547	0.922585	-1.25501	4.26327	1.92621	-0.267386	0.427618	1.99402	-3.48161	-0.625258	0.402475	-2.42291	-0.413426
>1077M	-0.179467	-0.157278	-0.328524	-1.09601	-0.561284	-0.261887	-0.383003	-0.452106	-0.516929	2.78768	2.71596	2.89709	2.3137	2.26689	2.29166	-0.359148	-0.342951	-0.171833	5.7783	5.90906	6.30112	-3.71147	-1.7367	-4.19267	-2.92545	-2.71134	-2.66419	-0.320516	0.768338	-0.863487	-1.72194	-4.26599	-2.6262	2.6487	2.41218	2.51179	-0.819337	-0.897963	-1.42786	0.635194	-0.263879	-0.975057	0.631915	-2.53989	-0.667127	-2.22266	-1.90892	-3.03059	-1.45861
>1077F	-1.23163	-0.81313	-1.2299	-5.5926	-8.95351	-8.36907	-2.84022	-0.812019	-0.960764	3.30232	1.22969	2.11135	2.8421	1.12113	1.13212	0.843522	N/A	1.48723	6.62793	9.84766	7.39893	0.365666	N/A	N/A	0.066798	N/A	1.3802	0.442966	2.52328	2.46501	1.59537	4.23146	3.14405	5.81677	8.98473	8.36802	-4.22309	-1.04975	-1.41808	5.44325	8.57901	7.27651	-2.34382	3.66383	2.36828	3.54894	7.28627	5.43916	-0.568339
>1077Y	-1.33305	-0.737228	-1.1973	-7.0846	-8.13742	-6.9247	-2.35479	-1.81202	-2.54573	1.21486	N/A	N/A	1.96763	N/A	2.71708	1.84352	N/A	0.902268	8.28138	10.9076	9.85836	N/A	N/A	N/A	N/A	N/A	N/A	2.34129	1.68295	2.01396	2.88286	3.43735	3.22491	9.79823	11.1642	10.2762	-1.15185	-0.86585	-3.0222	6.56882	7.42188	5.69926	4.7735	2.50223	5.04677	3.50489	5.11787	3.08168	0.939962
>1077W	-1.21878	-0.841597	-1.20488	-8.43252	-9.94477	-7.82884	-1.03286	N/A	-1.54573	N/A	N/A	1.11135	N/A	1.12113	1.13212	N/A	N/A	N/A	7.5024	7.7636	7.04529	N/A	N/A	N/A	1.0668	N/A	N/A	2.08181	5.8598	3.16589	4.17088	5.11566	2.46407	10.5668	12.5486	10.3447	-1.53646	1.49219	-2.06571	7.80646	8.38264	5.63844	1.24556	4.23158	4.14451	6.03272	7.56533	4.77341	1.32946
>1077S	-1.09275	-0.740607	-1.30492	-5.77022	-9.95787	-7.22587	-2.7333	2.18798	-0.960764	1.21486	-0.770306	0.696308	4.59212	0.443057	1.45405	0.428485	-1.20093	-1.09773	6.54547	6.6433	7.68272	0.365666	1.95397	-0.268572	1.0668	-2.36769	0.380199	3.27024	7.81149	5.7626	1.72609	6.28014	2.86456	10.4812	13.6431	11.9208	1.11889	6.67967	4.95222	5.33769	9.77144	6.19803	5.29585	9.5296	6.72102	2.24113	6.84521	3.06291	1.7325
>1077C	-0.673802	-0.399736	-0.642646	-3.3793	-3.42248	-2.56759	-1.59765	-1.80416	-1.4945	2.03078	2.74505	2.46972	4.40503	4.28582	3.96795	-0.653978	-0.200932	0.10536	10.3933	10.2524	9.46457	-2.89737	-0.569591	-1.9944	-5.51816	-4.89125	-4.04607	5.9606	5.61665	4.09022	-1.43237	-0.32385	-2.3197	6.98016	6.77452	5.87568	1.93373	2.07996	1.2706	2.17873	2.03998	0.319238	4.75452	2.57432	3.39821	-0.287287	0.254541	-1.56314	2.85961
>1077H	-0.992018	-0.968888	-1.08871	-7.45806	-7.61625	-7.00682	-2.03286	-1.81202	-2.28269	2.53679	1.22969	1.11135	N/A	3.58056	3.71708	N/A	N/A	0.902268	14.1489	15.1986	13.4338	1.36567	N/A	N/A	N/A	0.632313	2.11716	1.40288	4.51338	0.333452	3.47961	4.0034	1.91132	10.6995	10.2775	10.1236	-2.29922	2.40258	1.71977	6.12916	6.36728	5.04672	8.07669	5.04057	4.32888	4.38583	4.91863	3.52352	4.31999
>1077K	-1.27745	-0.777652	-1.1831	-3.03325	-3.21205	-3.04053	-0.014483	-0.077752	-0.19209	0.040361	-0.056215	0.132104	0.248809	-0.267142	0.193523	0.267662	-0.153104	-0.161863	3.01549	3.60741	3.47483	0.106279	0.233125	0.430259	0.010944	-0.088533	-0.06536	-2.20158	-2.0821	-1.45455	-1.02486	-1.34628	-0.236887	0.165851	0.969958	-0.235859	-1.42965	-0.969114	-1.67838	1.96432	2.01652	1.10844	-2.53347	-3.4957	-4.02705	-0.485492	-0.070532	-1.16175	-0.030464
>1077R	-0.997506	-0.596549	-1.10794	-1.6384	-2.18778	-1.5704	-0.359785	-0.005623	-0.069836	0.146553	0.109733	-0.162302	-0.145073	0.042273	-0.11439	-0.006144	-0.09731	0.018326	0.779936	0.216417	0.26934	0.110947	-0.046029	-0.187789	0.31867	0.008462	-0.212337	-2.02894	-1.00086	-3.4878	-2.25127	-1.36386	-0.559241	-1.7393	0.191117	-0.439276	-3.8935	-2.82752	-3.59854	1.61616	2.26074	0.918419	-3.91901	-3.09126	-4.3738	-2.22083	-1.28242	-1.91927	-6.001
>1077Q	-1.0737	-0.866551	-1.13177	-6.55853	-8.4857	-8.05281	-2.20279	-1.39698	-1.54573	0.799822	N/A	1.69631	0.382664	3.92848	5.96501	-1.15648	N/A	N/A	13.676	12.249	13.2953	-0.634334	3.53893	N/A	-0.933202	N/A	N/A	3.9581	5.41434	6.62154	2.32653	4.59527	3.73373	9.8912	11.1417	10.605	1.92721	3.93061	3.17235	5.42667	6.96643	5.9044	3.33713	7.84037	7.67759	3.68299	5.99801	4.64822	4.81888
>1077N	-0.656685	-0.485525	-0.748558	-2.12954	-2.0239	-3.17338	-2.02652	-2.62416	-1.71209	3.28284	4.20217	2.93917	3.72968	5.06009	3.9667	0.314413	0.417197	-0.004623	11.6529	12.6621	11.967	-2.88226	0.112669	-2.17546	-2.76609	-3.79395	-2.78973	2.22254	2.14711	3.46588	-2.02466	-1.60809	-2.07995	5.26293	5.34169	6.87203	0.042557	0.673839	1.08925	0.839524	0.579011	1.33629	0.830499	2.47481	3.20646	-1.201	-1.05454	-0.512105	3.54669
>1077D	-1.35596	-0.735857	-1.47932	-9.60245	-7.77265	-6.27655	0.967138	-1.39698	-1.13069	1.21486	1.22969	2.57078	1.96763	2.44306	0.939477	-1.15648	-0.200932	-2.09773	10.1304	9.2072	10.7083	-0.634334	0.953971	0.316391	-0.933202	-0.367687	-2.20476	2.99855	2.95759	-0.988586	5.0998	2.64501	1.6384	5.52914	3.2199	1.58406	1.24833	-0.519692	-2.91334	8.71961	6.71009	4.74076	0.447194	-0.493506	-2.72325	5.96424	4.52045	2.12157	3.0346
>1077E	-0.947016	-0.81753	-1.10672	-7.70198	-8.38157	-6.9247	-2.03286	-0.396981	-2.54573	N/A	-0.770306	N/A	1.38266	-0.878872	N/A	0.843522	-0.200932	N/A	5.74341	5.82018	7.51922	N/A	1.95397	1.73143	1.0668	-1.36769	0.795237	1.3481	3.47709	-0.062707	3.45073	4.48057	1.60027	8.27227	10.1173	5.85801	-2.23183	-1.60903	-2.01462	7.73785	8.17699	6.23878	-1.2652	0.215871	-2.04503	4.3249	5.42342	3.10171	0.215878
>1077G	-1.14772	-0.90032	-1.49113	-7.56377	-9.53119	-8.7727	-0.617824	1.18798	N/A	0.214859	0.814656	1.69631	-0.617336	0.121128	2.45405	-0.156478	-1.20093	N/A	6.5024	7.44167	8.73334	-0.634334	0.953971	N/A	-0.933202	-1.36769	N/A	1.57654	3.42707	2.21219	3.77826	5.12019	3.83803	7.65862	6.7866	8.77835	-1.05928	1.88577	1.3486	7.06153	9.06358	7.66755	1.0259	2.48097	1.05089	4.33107	6.27899	4.75203	0.477682
>1077P	-1.27392	-0.520444	-1.2386	-5.13613	-6.34659	-4.87579	-0.132397	0.303459	-0.323334	-0.592496	0.529254	0.391454	0.275749	0.121128	0.231658	0.559729	0.268553	0.182376	0.519409	-1.05018	0.787901	-0.119761	0.575459	-0.075926	0.066798	0.391305	-0.012118	-0.855188	1.14735	-0.720011	1.2287	4.05996	0.857371	-0.948834	1.74565	0.904198	-3.45215	-0.182451	-2.58266	4.9695	6.12409	3.95792	-3.34319	-2.75529	-3.85799	2.22853	3.42658	1.20145	-0.906628
>1078A	-1.33081	-0.826487	-1.44393	-6.92529	-7.56468	-7.51652	-2.35479	-2.13395	-1.54573	N/A	2.22969	N/A	1.38266	2.92848	N/A	N/A	N/A	N/A	N/A	4.11974	N/A	N/A	N/A	N/A	1.0668	N/A	N/A	1.66822	3.42962	0.656022	2.73257	2.89105	2.28011	8.99842	10.5485	10.381	-2.98592	-0.86462	-2.35909	N/A	N/A	N/A	4.20575	2.35796	3.44526	2.71813	6.05971	3.8992	0.9985
>1078I	-1.39657	-0.737951	-1.10134	-6.37411	-9.33771	-6.99929	-2.20279	-0.812019	-2.76812	2.53679	N/A	2.9187	2.55259	N/A	N/A	-0.156478	N/A	N/A	5.04297	6.28967	5.19729	-0.634334	N/A	N/A	-0.933202	N/A	N/A	0.759566	5.15466	-0.179813	3.50241	5.30929	1.43605	7.84243	10.9762	8.28679	-2.78511	0.969952	-1.99375	N/A	N/A	N/A	-2.1306	3.13292	-0.18195	3.45074	6.55264	3.41731	-1.01154
>1078L	-1.12844	-0.793133	-1.47749	-8.48315	-6.95351	-8.10148	-1.03286	-1.81202	-0.960764	N/A	3.47762	N/A	N/A	0.121128	N/A	N/A	-1.20093	N/A	4.04297	4.11974	4.87536	N/A	0.953971	N/A	N/A	-0.367687	N/A	2.22778	1.66645	1.23684	4.39359	3.32152	2.92294	6.96635	4.46561	6.72289	-0.359486	-2.99676	0.399578	N/A	N/A	N/A	0.928977	-0.921134	0.929009	5.85453	4.81849	4.73792	1.39706
>1078V	-1.20678	-0.684248	-1.26434	-5.82811	-10.0707	-9.3229	-3.61782	N/A	N/A	1.79982	N/A	N/A	1.38266	N/A	N/A	1.42849	N/A	2.2242	2.45801	4.11974	0.553436	1.36567	3.53893	N/A	1.0668	N/A	N/A	-0.403276	3.58617	2.48609	1.6964	7.33282	5.16218	7.73099	12.6582	11.735	-2.91268	0.168627	0.324011	N/A	N/A	N/A	-1.69327	2.93298	6.08171	2.01045	6.5068	5.85242	-1.19695
>1078M	-1.24668	-0.7102	-1.04381	-9.18741	-7.85895	-7.7727	N/A	-1.81202	-1.54573	N/A	1.22969	N/A	1.38266	1.12113	4.59155	N/A	0.799068	N/A	4.04297	4.11974	6.04529	N/A	N/A	N/A	N/A	N/A	N/A	3.00881	1.47576	1.04681	5.10565	4.30508	2.55916	11.907	11.87	10.953	1.80365	3.89954	3.75459	N/A	N/A	N/A	8.45962	7.41028	8.05336	7.40679	4.83941	3.8058	4.84195
>1078F	-1.10369	-0.954022	-1.15167	-8.43252	-9.71725	-9.35193	-1.03286	N/A	N/A	N/A	N/A	N/A	N/A	N/A	N/A	N/A	N/A	N/A	N/A	N/A	N/A	N/A	N/A	N/A	N/A	N/A	N/A	2.15188	4.234	2.57829	7.19374	5.89553	5.15578	1.99185	4.35507	3.24636	0.03952	-0.266968	-0.465317	N/A	N/A	N/A	0.681659	1.69741	1.48172	6.03272	7.67386	6.75807	2.32105
>1078Y	-1.73509	-0.896097	-1.31632	-6.26902	-9.05043	-9.46253	-2.84022	-0.812019	N/A	N/A	N/A	N/A	N/A	1.12113	N/A	N/A	2.60642	N/A	4.62793	0.312386	N/A	N/A	N/A	N/A	2.38873	N/A	N/A	-0.091199	3.51007	2.39632	2.00911	4.03652	3.94057	-0.262839	3.46454	6.04017	-1.39848	1.26421	-0.600548	N/A	N/A	N/A	-1.33298	1.12574	1.69341	2.36143	5.4064	5.14836	-0.606006
>1078W	-1.06694	-0.874633	-1.38717	-8.22508	-8.55245	-7.87224	-0.617824	-1.39698	-1.54573	-0.785141	N/A	N/A	-0.617336	N/A	N/A	-1.15648	N/A	N/A	N/A	N/A	N/A	-0.634334	N/A	N/A	-0.933202	N/A	N/A	1.6937	2.79362	0.54779	4.90592	4.49858	2.3565	1.55983	1.83103	2.95642	0.349943	-0.715161	-2.31893	N/A	N/A	N/A	0.460142	0.694878	0.302428	4.76999	5.32086	3.60179	2.51751
>1078S	-1.06283	-0.770309	-1.18966	-8.53606	-8.22668	-7.63966	-0.617824	-2.13395	-2.28269	-0.785141	2.22969	1.11135	0.382664	3.29105	3.45405	-1.15648	N/A	0.902268	4.62793	6.44167	5.19729	-0.634334	N/A	N/A	0.65176	N/A	1.79524	3.3145	2.14285	3.27049	4.80062	3.90191	2.80636	12.1618	11.5833	11.8762	4.09043	3.45514	1.92237	N/A	N/A	N/A	7.40578	8.43078	-0.854745	3.81433	3.93412	2.32908	4.92866
>1078T	-1.03189	-0.851739	-1.06415	-7.04021	-7.61845	-5.75294	-2.61782	-0.133947	-3.76812	1.21486	-0.770306	N/A	1.96763	3.12113	6.74683	N/A	-0.61597	1.48723	10.8045	9.55159	9.82956	N/A	-0.046029	N/A	1.0668	-2.36769	2.79524	4.04197	6.70183	1.63627	2.8082	2.75295	2.08831	10.6316	11.2326	9.50056	4.23991	3.94827	3.42184	N/A	N/A	N/A	7.752	7.71482	5.98809	3.07055	3.68562	4.22687	6.12719
>1078C	-1.37514	-0.895273	-1.61944	-7.86675	-8.48168	-6.00487	-1.61782	-1.39698	-3.13069	N/A	N/A	N/A	N/A	N/A	N/A	N/A	N/A	N/A	N/A	5.11974	4.46033	N/A	N/A	N/A	N/A	N/A	N/A	1.39556	4.39431	-1.10849	3.52294	3.54947	0.425139	5.9194	7.0172	5.58048	-2.25127	-1.67831	-3.09131	N/A	N/A	N/A	0.659032	0.768495	-1.03887	3.45572	4.3634	1.19201	1.21576
>1078H	-1.50309	-1.02968	-1.41439	-4.14873	-4.37253	-3.94847	0.189531	-0.044679	0.072403	-0.270568	0.155693	-0.138633	-0.202298	0.047128	-0.683453	-0.226867	-0.063429	-0.164846	0.306005	-0.33969	-0.195025	0.182802	0.439398	-0.64054	0.066798	-0.166053	-1.34227	0.181694	-1.22962	-1.46783	0.883639	2.44204	0.073281	0.843376	-0.526178	0.577582	-0.706821	-0.259969	-1.20911	N/A	N/A	N/A	-3.1713	-3.94447	-2.28711	1.10507	1.31736	0.156069	-2.7844
>1078K	-1.07781	-0.695342	-1.37317	-4.09083	-4.30024	-4.20097	0.481712	0.320432	0.866399	-0.137443	-0.433271	-0.085052	-0.000664	-0.097052	-0.40131	0.126456	-0.151179	-0.452827	0.023071	-0.762902	0.619024	-0.11496	0.121081	0.197996	-0.447776	-0.741145	-0.153233	-1.14055	0.470479	-1.11275	-0.057777	0.572239	0.016541	-0.177996	-0.490743	-0.305781	-1.97788	-1.28494	-1.2179	N/A	N/A	N/A	-0.157532	-1.33494	0.064125	2.96311	0.116123	-0.622017	-2.38228
>1078R	-1.31726	-0.703759	-1.22594	-8.60245	-8.35101	-7.66115	-0.032862	-1.81202	-1.96076	0.214859	N/A	N/A	-0.617336	1.12113	N/A	-1.15648	N/A	N/A	N/A	N/A	N/A	-0.634334	N/A	N/A	-0.933202	N/A	N/A	1.99855	1.59525	0.343739	4.06232	4.77428	2.02587	3.88025	1.53233	2.691	2.14029	-0.934865	0.532609	N/A	N/A	N/A	2.39473	0.777229	2.10477	4.80176	4.77893	3.14005	0.951458
>1078N	-1.64209	-0.675761	-1.49169	-8.33941	-8.44081	-8.4572	N/A	-0.812019	1.6242	N/A	N/A	-0.473617	N/A	N/A	-1.45284	N/A	N/A	-0.097732	N/A	5.11974	2.2904	N/A	2.95397	-0.853534	N/A	N/A	-1.78973	2.71037	4.48422	2.12875	5.66101	4.13445	3.67739	10.6981	10.736	8.9344	-1.06886	0.063281	1.25332	N/A	N/A	N/A	1.78849	3.82097	0.894085	6.15825	6.39742	5.47215	1.80872
>1078D	-1.33305	-0.792857	-1.32972	-9.11702	-9.79228	-8.08774	N/A	N/A	-0.960764	N/A	N/A	N/A	1.38266	N/A	N/A	N/A	1.79907	N/A	N/A	2.11974	N/A	N/A	N/A	N/A	N/A	N/A	N/A	3.98579	5.8102	1.38787	5.15972	5.15187	2.9171	6.07598	7.38027	4.20523	-0.605564	0.177493	-1.47702	N/A	N/A	N/A	2.64627	2.98717	1.43993	5.65113	6.6462	3.98168	3.65046
>1078E	-1.09658	-0.678212	-1.17915	-2.43252	-2.77445	-2.23434	0.013832	-0.152509	-0.337485	-0.149024	0.064949	-0.009961	-0.143772	0.100219	0.265389	-0.067394	0.028855	0.186476	0.414154	0.230445	0.029277	0.093413	-0.16497	0.362195	0.08506	-0.060363	0.079445	-2.36158	-1.42962	-1.66195	-0.345763	-0.522173	-1.46728	-1.3245	-1.25385	-1.77981	-2.81771	-2.13842	-2.87262	N/A	N/A	N/A	-3.16948	-4.7497	-4.36848	-0.874171	0.880433	-1.69556	-3.67895
>1078G	-1.30778	-0.949969	-1.4139	-7.50781	-10.0007	-7.78411	-2.03286	N/A	-1.54573	N/A	N/A	N/A	N/A	N/A	N/A	N/A	N/A	N/A	N/A	N/A	N/A	N/A	N/A	N/A	N/A	N/A	N/A	0.99764	6.14224	0.701215	3.19364	4.98353	2.39872	0.886311	3.37585	1.32893	-2.50303	-0.176187	-2.25506	N/A	N/A	N/A	-0.013571	0.891566	-0.562197	4.13073	6.63064	3.66155	0.927788
>1078P	-1.26132	-0.857945	-1.00609	-5.47066	-5.54966	-4.88591	0.137063	-0.27145	-0.598194	0.044934	0.689125	-0.251224	0.212739	-0.293909	0.421629	0.480952	0.258499	0.539698	1.23562	1.24527	-0.931991	0.003096	0.953971	-0.438497	0.356304	0.091745	-0.374688	-0.083	-0.110662	-1.14881	3.03679	1.65746	0.552614	1.36437	-0.114961	-0.450174	-2.50218	-1.91976	-1.88562	N/A	N/A	N/A	-1.89318	-2.42339	-0.537819	2.92111	2.80765	1.45461	-0.072528
>1079A	-0.792792	-0.984134	-0.950511	-5.58864	-5.85429	-4.36268	-0.184865	0.942869	-2.31832	-2.3701	-2.52519	1.11135	0.212739	-0.241442	2.38005	-1.00448	-1.63389	0.902268	4.9305	2.38278	7.63359	-2.2193	-1.21595	1.97936	0.218801	-0.168378	1.25467	-0.725013	-0.687262	-1.01036	4.4952	6.60275	4.13239	-0.738192	-0.78583	-1.84176	-4.44699	-1.9334	-5.57055	11.8026	13.4614	9.9342	N/A	N/A	N/A	10.2353	8.34054	8.69474	-1.75477
>1079I	-0.11014	0.039622	-0.116245	-0.543029	-0.351501	-0.586446	0.075822	-0.028322	-0.172268	-1.06306	-0.989637	-0.850358	-0.569618	-0.360166	-0.541569	-0.402253	-0.491589	-0.45165	-0.513512	-1.15515	-0.533218	-3.91846	-3.16958	-3.39364	-0.071089	-0.098916	0.244045	-4.75751	-3.82217	-4.40728	0.210887	2.47801	2.87773	-4.38317	-3.77595	-4.665	-3.60009	-3.21928	-2.0988	7.0026	4.01634	-0.792159	N/A	N/A	N/A	3.91646	4.03855	5.56009	-4.83334
>1079L	-0.034299	-0.412784	-0.716518	-0.151089	-0.124549	-0.134873	0.029367	-0.022146	0.008817	0.337638	0.508963	0.431076	0.480761	0.410635	0.437709	-0.132569	0.105956	-0.142332	0.662461	-0.028747	1.30841	-3.51856	-2.62034	-3.62832	-0.612544	-0.38922	-0.379638	-3.79883	-4.95026	-2.84916	0.404787	2.16614	1.56387	0.132899	-0.587933	0.36394	-0.851245	0.338924	-0.466306	-0.880611	-1.07098	-1.56774	N/A	N/A	N/A	1.35136	0.939945	1.49412	-2.22443
>1079V	-0.301716	-0.031981	-0.084491	-1.23193	-0.644074	-1.0844	-0.975433	-0.553284	-1.08841	-2.33534	-3.94331	-2.62774	1.29937	0.361426	0.890536	-0.344105	-0.373937	-0.602353	1.25156	2.58421	0.507632	-3.72885	4.68415	-3.00766	0.922593	0.226475	0.857431	-4.53461	-3.35821	-3.71398	2.85237	3.25544	5.23493	-2.88352	-5.31987	-3.56148	-6.66718	-6.32031	-6.08982	7.40578	8.43078	-0.854745	N/A	N/A	N/A	6.06224	4.8265	5.97868	-3.55831
>1079F	0.0331	0.325416	-0.436224	-0.665689	0.509096	-0.956576	-0.045898	-0.163638	-0.273354	1.08117	1.49961	1.54431	0.555255	0.918972	0.855998	-0.119843	0.260399	0.141843	0.267186	-0.844393	-0.511053	-4.19548	-2.89676	-4.37477	-2.14184	-1.5281	-1.48089	-5.14083	-3.21309	-3.80083	-0.591806	-2.00014	-2.11651	2.04461	0.155706	2.61441	-1.4629	0.058511	1.15905	0.465112	-0.851176	-0.017334	N/A	N/A	N/A	-2.62893	-3.29418	-2.82549	1.25802
>1079Y	0.119097	-0.333195	-0.373684	-0.499735	-1.05914	-0.160041	-0.390955	-0.002961	-0.316317	-1.67823	-1.99573	-1.95967	0.771808	0.524207	0.702309	-0.545851	-0.765623	-0.553232	1.03203	-0.306524	0.286076	-3.98428	-3.45202	-4.10778	0.428134	0.016398	0.132206	-5.87933	-4.51187	-6.85743	0.074265	0.445433	0.638963	-6.00097	-5.46835	-6.12134	-8.47311	-8.08091	-8.23479	5.04735	2.1321	2.35018	N/A	N/A	N/A	3.28496	4.39009	1.78643	-6.22986
>1079W	0.263881	0.049641	-0.066123	-0.583347	-0.374718	-0.059333	-0.19691	-0.051559	-0.230131	1.14271	1.01908	1.1551	0.827629	0.413521	0.869511	0.057723	-0.059774	0.226732	0.854922	0.675597	2.29462	-4.237	-2.87258	-4.03834	-1.07644	-1.21314	-1.10269	-5.16399	-4.54937	-5.29682	4.777	2.434	2.85153	-5.1514	-5.42196	-5.54815	-4.04448	-4.45085	-6.21212	6.86793	6.89806	5.08918	N/A	N/A	N/A	1.52362	3.32157	2.16898	-5.62542
>1079S	-0.415525	0.113833	-0.28457	-1.64978	-0.866945	-2.10936	-1.07377	-1.40268	-1.21268	-4.14589	-4.68063	-3.81465	0.762158	0.921121	1.14158	-0.921374	-0.714038	-0.775804	1.07515	1.0237	1.89047	-3.75407	-3.44178	0.197746	0.967718	1.2207	1.28878	-4.92173	-3.4791	-5.03271	3.59349	1.69872	0.819895	-5.07061	-4.8107	-4.22505	-8.51731	-7.38084	-8.09579	5.68612	7.19157	7.52466	N/A	N/A	N/A	5.07703	4.18038	5.2319	-5.51924
>1079T	-0.279966	-0.136547	-0.127722	-2.32216	-2.25208	-2.35907	-1.55642	-1.25309	-1.57998	-3.00753	-7.00871	-4.09811	0.924038	0.350329	0.677556	-0.897744	-1.39494	-1.05926	2.10616	1.8827	1.74291	-3.11976	-2.69947	-3.25563	1.19018	0.382593	0.666157	-4.3835	-4.49545	-2.99414	5.89998	5.51211	5.50175	-0.206891	-3.6734	-1.81228	-7.95816	-5.58245	-4.11865	7.38557	9.48807	4.56144	N/A	N/A	N/A	7.81837	6.19346	8.05049	-5.4129
>1079C	-0.397681	-0.267694	-0.239264	-0.748278	-1.75237	-1.39221	-1.08349	-1.23052	-1.27087	-3.92953	-3.47075	-3.25544	0.701153	0.583919	0.717085	-0.450763	-0.164407	-0.51277	1.45273	-0.032262	0.804975	-1.25847	-1.63099	-2.97639	1.19215	0.946824	1.13472	-5.58805	-3.84293	-4.5645	4.57732	5.80076	4.9833	-5.75871	-4.67955	-4.83593	-8.2688	-8.34253	-6.79981	8.56271	8.17957	7.24973	N/A	N/A	N/A	3.34848	5.26356	3.83343	-5.86766
>1079H	-0.506193	-0.318167	-0.471983	-2.38813	-1.6441	-1.77387	-1.52706	-1.24707	-0.952636	-6.14269	-3.55368	-5.77942	1.40882	1.28836	1.17603	-0.304577	-0.754011	-0.619269	1.00344	1.2334	1.41302	-3.99189	-2.72249	-3.15934	1.45744	0.759522	0.850885	-3.9514	-3.84533	-4.28995	1.9366	1.23803	0.472347	-2.14373	-4.8606	-4.52139	-4.55532	-6.94079	-8.15325	6.46838	5.87393	4.03847	N/A	N/A	N/A	3.46476	5.72939	6.55382	-4.15506
>1079K	-0.332536	-0.119415	-0.250642	-0.990877	-0.384213	-0.946288	-0.320349	-0.273667	-0.402554	-1.33358	-1.64525	-1.61963	1.96845	1.84555	2.06366	-0.394574	-0.81636	-0.655942	1.4107	1.58237	1.14721	-4.24166	-2.77108	-3.941	-0.350708	-0.782246	-0.548718	-4.4847	-6.2529	-6.12471	-3.38359	-0.912407	-4.4678	-5.53067	-5.15759	-5.40648	-4.89423	-5.24359	-5.23754	-0.068837	-0.755824	-1.0413	N/A	N/A	N/A	-1.69433	-1.95726	-2.51125	-5.26418
>1079R	-0.20191	-0.286434	-0.796283	-2.77676	-2.75535	-3.52174	-1.51501	-1.15358	0.291623	-5.76242	-5.96013	-5.2285	1.74524	1.7322	0.464698	-1.96383	-1.48387	-3.26766	5.73103	5.87819	12.0528	-3.02665	-1.91393	-5.60842	-0.781199	-0.69953	-0.990025	-3.29202	-3.50881	-3.16416	5.47377	-1.92033	-1.5464	-3.54057	-3.53356	-2.4987	-5.36086	-6.08272	-6.30046	1.68956	1.40509	1.59674	N/A	N/A	N/A	4.93217	0.970269	1.4663	-3.80326
>1079Q	0.079353	0.077332	-0.193652	-0.810063	-0.328035	-1.21708	-0.895358	-0.618893	-1.39035	-3.0013	-3.70778	-3.43514	1.41966	1.15355	1.94133	-0.267723	-0.538499	0.073636	0.269899	-0.380636	0.301897	-3.75428	-3.2059	-3.74106	1.19233	0.531336	1.48866	-5.40219	-4.42704	-5.57116	1.85421	1.68161	1.56626	-5.64151	-6.10168	-4.97073	-6.27084	-9.63527	-8.68373	4.34769	2.2835	3.12006	N/A	N/A	N/A	2.28098	4.72062	4.37414	-6.87514
>1079N	-0.311945	-0.200587	0.176328	-0.914674	-1.48553	-1.09317	-0.622842	-0.653757	-0.533378	-2.70212	-3.40483	-3.10016	1.46806	1.29397	1.34953	-1.08777	-0.734365	-0.680647	2.56424	0.490724	3.79001	-4.04435	-2.31282	-4.02756	0.007799	0.023738	-0.055016	-4.75191	-2.74752	-6.05683	-0.378077	-0.262099	-1.33441	-4.8272	-1.8636	-3.33392	-8.28568	-6.85254	-9.10817	2.67498	-0.076599	2.53395	N/A	N/A	N/A	0.37532	-1.01083	1.6227	-6.65317
>1079D	-0.640311	-0.424754	-0.506482	-5.55928	-4.85927	-5.29792	-1.25525	-1.21057	-4.13069	-0.785141	-3.22974	1.11135	0.605057	0.362137	1.71708	-1.15648	-0.853009	1.90227	5.26536	5.48231	4.68272	-2.2193	2.81647	1.73143	-0.196237	-0.367687	2.79524	0.896537	-1.01465	-1.05037	7.72371	5.44663	6.49291	0.721193	-0.974443	0.657461	-2.78097	-4.58946	-3.97031	9.27717	5.97662	5.86833	N/A	N/A	N/A	10.2159	8.64932	7.8367	-1.02074
>1079E	-0.846415	-0.668056	-1.06471	-7.50781	-7.82123	-8.2569	-2.03286	-0.227056	1.03924	2.53679	-1.35527	-1.88865	3.38266	-0.463834	-0.282915	N/A	-1.7859	-2.09773	7.62793	N/A	N/A	N/A	0.369009	-1.26857	2.65176	0.047351	-2.20476	2.5537	2.73985	1.63641	6.88744	6.5346	6.97502	1.3951	2.73505	2.43779	-2.15397	-0.290826	-0.380875	10.6416	13.208	14.5621	N/A	N/A	N/A	11.7383	12.2328	11.9975	1.10836
>1079G	0.183653	0.052054	0.172568	-0.627284	-0.289042	-0.535662	-0.41095	-0.059424	-0.270449	-1.84128	-2.01873	-1.85849	0.468183	0.766333	0.948159	-0.635312	-0.968652	-0.783955	-0.119301	2.53647	-0.543766	-3.80978	-3.15952	-4.71788	0.178033	0.052798	0.082201	-5.07838	-5.58298	-4.80868	-2.79428	-2.82505	-1.21002	-5.21412	-5.50763	-5.0746	-8.6184	-5.97111	-5.19756	0.875692	0.139607	1.20991	N/A	N/A	N/A	0.686108	-0.033066	-0.409494	-5.86528
>1079P	-0.956979	-0.554792	-0.744753	-5.60917	-8.64892	-9.87624	-2.53536	-1.39698	N/A	1.43725	1.81466	N/A	-0.202298	2.12113	N/A	-1.74144	N/A	N/A	11.3144	9.71965	6.3348	-1.2193	N/A	N/A	-1.51816	N/A	N/A	1.56457	6.46423	6.13675	1.48883	3.96506	4.46885	5.98389	7.83979	9.17405	1.19071	1.5393	5.21474	4.22752	7.45338	7.83521	N/A	N/A	N/A	2.15408	6.11841	5.8468	3.36597
>1080A	-0.998438	-0.598532	-0.79128	-1.80155	-2.8065	-2.41067	-0.585834	0.046889	-0.349806	0.270712	0.127332	0.088262	1.76773	0.523761	1.05571	0.087448	0.018634	0.21039	9.4711	7.85469	7.38965	0.106423	-0.148391	0.093999	-0.192445	-0.448987	0.139885	-1.97592	-0.888484	-1.74686	-1.09036	-0.180137	-1.08099	3.81651	4.84965	4.6097	-2.37861	0.591196	-0.061893	0.39061	1.23036	1.07419	-3.74721	0.599774	-0.319863	-1.58694	-0.306155	-1.72006	-4.70384
>1080I	0.014635	-0.210074	-0.169174	-0.614467	-0.954143	-0.555583	-0.709513	-0.73062	-0.64838	-3.31439	-2.91779	-2.98091	0.188396	0.271321	0.106359	-0.274798	-0.294343	-0.517032	0.005496	-1.93433	-0.240113	1.98985	-1.97112	-3.62932	0.585908	1.24268	1.00848	-0.291776	0.247457	-0.113295	5.67642	5.15869	4.59825	-4.42785	-3.75465	-3.26832	-6.04253	-4.70548	-5.43689	7.38936	5.54098	5.49386	-2.32647	-0.81277	-2.3418	5.7775	2.53715	3.04447	-6.93492
>1080L	-0.35061	0.07238	-0.429511	-1.13515	-1.73195	-1.45404	-1.29488	-1.62331	-1.39888	-3.41986	-4.06493	-3.99485	0.158233	0.61441	0.256877	-0.022313	-0.069288	-0.244574	1.5019	1.27844	1.74608	6.07606	3.59009	2.74763	1.25024	1.25656	0.994846	-2.44744	-0.216547	-0.522747	5.93667	6.15613	5.92344	-5.31208	-3.72176	-4.75407	-7.73807	-8.33154	-7.44833	7.1962	8.72855	7.8579	0.745648	0.234557	0.252994	6.21178	5.61929	5.46216	-5.31824
>1080V	0.209433	0.047084	-0.033323	-0.659625	-0.66764	-1.16759	-0.840862	-0.780598	-1.02207	-3.48784	-3.68239	-4.58446	0.411766	0.63259	0.71863	-0.534311	-0.374099	-0.372878	0.595245	0.054017	0.869739	-2.04486	-0.334672	-4.22741	1.2006	0.959928	0.984108	-2.16492	-0.569762	-4.21061	1.4844	-0.213943	0.232459	-5.7523	-4.76647	-4.92214	-8.16036	-4.42786	-8.55743	5.93231	7.67193	7.24547	-3.54121	-4.66974	-4.91412	5.04265	7.30592	5.17671	-5.85847
>1080M	-0.279321	-0.468822	-0.45579	-2.28587	-2.70643	-2.07679	-1.53457	-1.72222	-1.43575	-5.52661	-4.62829	-6.65684	-0.209055	0.307542	-0.426609	-0.505627	-0.200932	-0.508365	0.235616	1.65408	4.22517	6.99052	7.60576	5.37899	1.08022	1.29003	1.45332	-3.25808	-3.03386	-3.48259	5.28194	5.72409	5.13106	-4.32788	-3.94128	-3.27763	-7.77171	-7.5077	-8.01393	9.11642	10.4557	10.1023	1.19861	-2.01622	1.59713	9.15464	9.16598	7.67335	-4.73918
>1080F	-0.474339	-0.133827	-0.597322	-0.324301	-0.355021	-0.553506	-0.070694	-0.018086	-0.455529	0.997106	1.04504	1.58153	0.370416	0.451375	1.118	0.168235	0.19419	0.293693	-0.009445	-1.4126	1.11601	-4.24036	-3.06194	-4.21343	-0.692999	-0.594641	0.13578	-5.88795	-4.54451	-6.30561	3.06692	3.06984	2.16601	0.332352	-1.39296	-0.512677	-1.07801	-1.44853	0.287401	1.93201	2.47932	0.499426	-1.07761	-0.15349	1.92983	3.12272	1.16436	-2.48465	-2.44389
>1080Y	-0.291595	-0.099495	-0.503762	-0.369797	-1.09004	-1.36793	-0.498858	-0.285568	-0.085919	1.30487	1.19912	0.839266	0.862566	0.497434	0.372437	0.288405	0.422784	0.035667	-0.416461	0.302015	-1.12053	3.9373	3.61139	-4.00554	0.040013	-0.165914	-0.317238	-5.70478	-5.16399	-4.30544	1.61584	2.64934	3.20019	-0.89307	-2.22768	1.4108	-0.642265	-0.677048	0.323632	3.50273	1.09365	4.03298	1.40434	0.606237	2.21897	-0.69297	3.11679	-1.63504	-3.9399
>1080W	-1.42477	-0.748027	-1.01095	-7.32561	-8.55245	-8.12185	-2.03286	-1.39698	-1.54573	1.21486	1.22969	1.11135	N/A	1.70609	1.71708	1.42849	0.799068	0.902268	1.45801	2.11974	2.87536	1.95063	N/A	N/A	1.65176	0.632313	0.795237	2.41471	5.01461	4.5602	2.98996	5.66661	2.72627	10.4626	11.1155	8.34499	-2.7014	-1.42857	-1.80219	6.38137	7.46035	6.38645	0.414279	1.22921	0.512513	3.26759	4.86237	3.52799	-0.154014
>1080S	-1.05924	-0.767488	-0.995513	-3.78914	-4.32699	-3.62094	-0.173039	0.158835	-0.160073	0.32807	0.106837	-0.35814	0.352917	0.091381	0.506518	0.086793	0.017248	-0.360767	1.09188	-0.128186	0.553436	0.143274	0.509186	-0.701531	0.284978	-0.075506	0.34413	0.928002	1.76808	0.699563	-0.383526	1.5239	-0.022921	7.26446	7.46744	8.56429	-0.757257	-0.70974	-0.254087	2.49127	2.97673	1.50953	4.22696	-0.085802	0.403924	1.16052	1.82202	1.32847	-2.19984
>1080C	-0.075161	0.113445	0.332782	0.064906	0.064872	0.189567	-0.137972	-0.120791	-0.009882	0.110149	0.201969	0.277101	0.187558	0.882806	0.445908	0.123292	-0.009344	0.032799	-0.846068	-1.53339	-0.325557	-4.34514	-2.96992	-4.87239	0.217078	0.087707	0.124018	-1.27435	-1.77688	-1.60991	-3.13292	-4.65833	-5.2363	-0.570453	-2.02074	-3.93126	-3.00162	-1.76473	-0.609131	0.206586	2.16984	-0.806782	1.36292	-1.20455	0.69838	1.17915	1.71966	-0.372554	-1.17779
>1080H	-1.09239	-0.707914	-1.04287	-7.78302	-7.30256	-7.79992	-1.35479	-3.13395	-1.28269	0.799822	1.81466	0.111346	4.38266	2.92848	1.45405	-1.15648	N/A	0.902268	7.68683	10.0386	1.87536	0.365666	N/A	-0.268572	0.65176	0.632313	1.11716	8.36694	7.88645	8.7774	3.05506	4.01485	2.89826	11.6251	10.7991	9.66134	1.53616	-0.244623	2.02609	6.54928	5.93609	5.83982	7.21395	7.08836	7.76349	3.64175	3.025	2.83302	4.33405
>1080K	-1.63205	-0.992107	-1.38125	-7.15655	-7.93156	-8.37474	-2.03286	-1.81202	-0.960764	1.21486	1.22969	N/A	2.96763	1.12113	N/A	N/A	N/A	0.902268	6.3649	6.44167	4.87536	N/A	N/A	N/A	N/A	N/A	N/A	1.63644	2.22591	2.33391	2.80785	3.09876	2.86368	5.68418	7.72799	8.85078	-2.87785	-2.1289	-1.69669	6.53675	7.00451	6.77522	-0.773638	-1.12616	-0.221544	4.34736	6.23394	4.93026	-0.193992
>1080R	-1.45335	-0.850533	-1.3689	-9.14873	-7.56468	-7.6156	2.5521	0.187981	0.039236	-0.048175	-0.092234	1.52638	-0.617336	0.606555	-1.45284	-1.15648	-0.200932	-1.6827	2.45801	0.797813	N/A	-1.2193	0.632043	0.146466	-2.51817	-0.689615	-0.789726	2.81241	1.11275	2.39499	6.60009	5.3372	2.36977	12.1134	10.8333	10.2827	-0.654025	-2.34579	-0.178294	7.69494	5.96093	5.31702	1.42643	-1.40042	-1.24371	5.85411	5.7702	3.71407	3.7356
>1080Q	-1.07102	-0.369729	-0.90826	-1.90129	-3.31138	-4.86151	-2.86294	-3.23828	-1.54573	2.34871	1.39962	-0.151689	5.82007	6.00683	5.07072	-0.23894	0.499507	-0.360767	9.91406	8.98345	7.83884	-0.344827	-0.046029	-1.85353	-4.10313	-3.36769	-0.204763	0.418897	2.43582	3.41842	-0.073654	0.249643	0.317995	5.62588	7.47327	7.53845	-0.750772	2.56078	2.49299	1.60342	2.75631	3.31644	1.34151	1.78256	3.88949	-1.30587	0.430542	3.89722	-0.519118
>1080N	-1.0655	-0.70608	-1.2927	-3.13016	-3.66772	-3.20293	-0.287434	0.074325	0.065708	0.163329	-0.241612	0.057906	0.594169	-0.054721	0.208743	0.098095	-0.065581	0.442836	0.655948	0.053652	0.360791	1.49856	0.546796	0.079352	0.383655	-0.517064	-0.153233	0.750581	3.37426	1.33119	0.405952	2.4291	1.7799	6.93542	7.66926	6.37968	-1.50848	-0.699556	-1.81423	2.72649	2.07082	2.00075	-1.41643	2.35905	-0.027034	1.6429	1.14567	0.502716	-1.87697
>1080D	-1.49451	-0.893431	-1.49183	-6.40127	-5.55245	-6.69327	-0.032862	-1.71891	0.039236	-1.10707	-1.77031	-1.88865	1.86809	0.706091	-0.282915	-0.893444	0.120996	-1.09773	4.45801	0.797813	3.87536	0.851093	0.953971	-1.26857	2.13719	1.21728	1.11716	0.578604	-0.475546	0.216817	3.69978	1.20692	1.91865	0.44822	-0.514064	1.06645	-3.17185	-3.89859	-2.76942	5.24326	4.21859	6.38921	-0.732449	-3.06255	-1.55628	5.30103	6.94503	5.53829	-0.214671
>1080E	-1.24739	-0.887527	-0.916242	-8.98272	-6.67029	-9.28125	N/A	-1.61937	N/A	N/A	1.81466	N/A	N/A	-0.878872	2.71708	N/A	-1.20093	N/A	4.62793	N/A	N/A	N/A	0.953971	N/A	N/A	-1.36769	N/A	3.0668	3.35325	3.76566	5.12694	2.39605	4.37721	10.7961	8.00578	11.3072	-0.461174	-2.87039	-0.206602	7.67703	5.18031	7.02723	1.03392	-1.83936	1.17171	4.983	4.87815	4.72939	1.82991
>1080G	-1.28328	-0.909273	-1.20368	-5.74618	-6.40726	-7.53013	-1.35479	-1.39698	0.039236	-0.200178	0.966659	-1.47362	1.19002	1.34352	0.869088	0.843522	-0.785895	0.902268	3.3649	5.57917	1.87536	-0.634334	0.369009	-0.853534	1.0668	0.632313	-0.789726	-0.295268	1.21254	1.97132	3.42151	2.00861	4.59081	6.14551	6.71889	8.86401	-3.96105	-3.29948	-0.501924	4.34251	6.30867	5.3696	-3.19024	-3.13482	-1.71942	4.5563	7.03587	4.37516	-1.53148
>1080P	-1.116	-0.943364	-1.16614	-7.97094	-8.27863	-8.47314	-1.61782	-1.39698	-0.960764	1.21486	N/A	N/A	1.38266	N/A	N/A	1.42849	0.799068	N/A	1.45801	3.7047	N/A	N/A	N/A	N/A	N/A	N/A	N/A	1.57329	3.25574	2.37025	4.69385	3.45691	3.11356	2.40858	4.06897	2.17444	-0.499255	-0.75119	-0.437007	6.93924	6.78128	6.58412	-1.09618	-0.914543	0.410292	4.98618	5.65819	5.10958	2.37885
>1081A	-1.06504	-0.373826	-1.24258	-6.25161	-10.3998	-7.04145	-2.35479	N/A	-2.28269	1.79982	N/A	N/A	-0.617336	N/A	N/A	-1.15648	N/A	N/A	4.62793	N/A	N/A	-0.634334	N/A	N/A	-0.933202	N/A	N/A	-0.005464	5.02061	0.084735	2.25024	5.82821	1.88872	2.47463	3.9119	0.893224	-3.57975	1.32578	-2.93094	4.90744	9.10777	5.09528	-0.608191	2.76463	-0.040259	4.12388	8.35642	4.1885	-1.31011
>1081I	-1.15578	-0.935103	-1.50209	-4.15718	-4.33006	-3.49586	-0.07239	-0.25014	-0.365154	0.044934	0.229694	-0.332261	0.300202	0.593197	0.330062	0.16545	0.545311	0.369394	0.358473	0.004264	0.12813	0.053722	1.08724	0.398853	0.182275	0.263079	0.435694	-0.353463	-0.425014	-1.73619	0.10106	-0.329129	-1.68857	4.2077	4.47337	2.9667	-1.53367	-1.42407	-1.71263	3.60151	3.62723	2.20277	-1.69736	-0.331594	-0.910687	3.4597	0.602697	-0.942046	-2.45086
>1081V	-1.35649	-0.817004	-1.24988	-4.9211	-5.87944	-5.55452	-0.139777	0.364859	0.435165	-0.026149	-0.148818	0.111346	-0.14785	0.668616	-0.811294	-0.271955	0.052824	-0.156626	1.45801	0.487473	0.290402	-0.164849	-1.16151	-0.327465	0.010214	0.101799	-0.456302	-1.81044	0.485668	-1.81723	0.292675	0.635291	-0.161633	-0.985157	-0.047588	-0.016365	-1.58407	-2.92403	-3.72696	3.72052	4.73941	3.33486	-2.63307	-2.3407	-3.38452	1.71394	2.74442	2.05851	-2.02149
>1081M	-1.24967	-0.746951	-1.15308	-8.0846	-8.72238	-8.14857	-1.03286	-0.812019	-0.960764	N/A	1.22969	N/A	N/A	N/A	N/A	N/A	N/A	N/A	5.3649	N/A	N/A	N/A	N/A	N/A	N/A	N/A	N/A	8.02721	6.79173	9.56257	4.1423	4.10312	5.43241	11.1136	11.969	10.9558	4.90013	1.96321	4.06046	7.35609	7.85105	6.52258	6.74182	8.54823	7.94729	6.01237	7.18346	5.57856	1.86801
>1081F	-1.08129	-0.510061	-0.806988	-6.07729	-5.78359	-6.02948	0.119142	-0.396981	-0.612841	0.477894	0.452086	0.111346	0.060736	-0.656479	-0.09027	-0.018974	0.536033	0.416841	1.1685	0.382776	0.553436	-0.634334	0.369009	-0.075926	-0.447776	-0.145294	0.157807	-0.03154	-0.464616	0.919209	3.19658	1.22972	4.1709	8.285	7.65912	8.30023	-0.948118	-0.062311	-0.676207	6.41221	4.34635	4.12596	-0.249071	-0.46594	-1.143	3.21806	3.24467	3.0088	-0.846315
>1081Y	-1.43026	-0.847747	-1.27232	-7.76813	-10.0707	-9.47842	-1.61782	N/A	N/A	N/A	N/A	N/A	2.38266	N/A	N/A	N/A	N/A	N/A	N/A	N/A	N/A	1.36567	N/A	N/A	N/A	N/A	N/A	1.35668	5.45149	2.3535	3.45895	5.06979	4.00537	2.16021	5.01361	4.17113	-1.3809	0.863369	-0.555063	7.63626	8.83047	7.5677	0.645293	2.43548	1.97699	4.79847	7.45022	6.04711	2.11714
>1081W	-1.49487	-1.03261	-1.36435	-8.73369	-9.33102	-7.83159	N/A	N/A	-0.960764	N/A	N/A	N/A	N/A	N/A	N/A	N/A	N/A	N/A	N/A	N/A	N/A	N/A	N/A	N/A	N/A	N/A	N/A	2.7922	4.22046	1.35154	5.00948	6.84799	3.03117	2.92924	3.4973	2.14041	0.258654	-0.096713	1.09137	8.31552	9.07333	6.72644	0.900366	0.726211	-0.305255	5.74893	6.6948	4.14611	2.41913
>1081S	-1.27395	-0.655821	-1.09184	-7.16949	-9.50764	-4.58202	-1.61782	N/A	-2.28269	N/A	N/A	0.433274	1.38266	N/A	2.21958	N/A	0.799068	-1.09773	N/A	3.11974	1.87536	N/A	N/A	-0.268572	1.0668	N/A	-1.20476	1.32632	3.56	-1.78779	3.60118	5.24154	-0.15567	1.33807	5.12259	-0.222621	-2.29463	-0.163811	-4.89121	5.78784	8.2156	2.45199	-0.650417	1.32814	-3.36219	3.20744	8.18553	0.079694	-0.877661
>1081T	-1.21668	-0.796588	-1.46712	-6.39524	-6.9504	-7.91954	-0.518288	-1.61937	-0.960764	-0.522106	-0.770306	N/A	-1.93926	-0.878872	N/A	-0.893444	-1.20093	1.48723	1.45801	N/A	1.2904	-1.95626	0.953971	N/A	-2.25513	-1.36769	N/A	0.286407	1.67904	1.28767	2.5078	2.46035	3.84928	0.255312	0.647012	2.02331	-1.71619	2.1088	-1.76795	4.9843	5.47529	6.90499	-2.10946	-2.02265	-0.567804	2.3301	3.20839	5.70183	-1.70359
>1081C	-1.22372	-0.781806	-1.01002	-8.00021	-9.57718	-8.18128	-1.03286	N/A	-0.960764	N/A	N/A	N/A	N/A	1.12113	N/A	N/A	N/A	N/A	4.04297	4.11974	N/A	N/A	N/A	N/A	N/A	N/A	N/A	1.95482	5.08733	1.53171	5.2685	5.08947	3.16947	7.05631	9.24868	8.12325	-1.5576	0.154154	-1.35963	6.77468	8.12468	6.26341	-1.39564	-0.052984	-1.0557	5.28752	5.93314	3.74338	0.607643
>1081H	-0.931059	-0.639347	-0.875745	-2.1706	-2.65708	-2.36933	0.024472	0.11505	0.165684	-0.365427	-0.092234	0.131383	-0.038632	0.099595	-0.182259	-0.14714	0.165195	-0.087679	0.766846	-0.323202	-0.046633	-0.21462	0.086609	-0.106515	-0.166566	-0.035111	-0.015907	-0.43875	-0.396185	0.102107	-0.650469	0.809051	-0.186361	0.057893	0.016443	0.090274	-1.28128	-0.578947	-0.857551	0.261863	0.650311	-0.161799	-2.98756	-3.04849	-4.30978	-1.12402	-0.777501	-1.61572	-3.06919
>1081K	-0.951625	-0.671347	-1.39261	-8.43895	-9.85429	-7.96535	-1.03286	N/A	-0.960764	N/A	N/A	N/A	N/A	N/A	N/A	N/A	N/A	0.902268	N/A	N/A	1.87536	N/A	N/A	N/A	N/A	N/A	N/A	3.69403	3.61193	2.04927	4.26445	6.11252	2.81463	2.0724	3.58	2.88761	-1.37818	1.8621	0.236806	7.32479	8.46385	6.97776	0.934246	1.50639	0.408958	6.18117	7.76436	7.89283	3.16878
>1081R	-1.29411	-0.748358	-1.10852	-7.60245	-8.86823	-9.34038	-1.61782	0.187981	N/A	1.21486	0.229694	N/A	2.38266	-0.878872	N/A	N/A	-1.20093	N/A	N/A	N/A	N/A	N/A	1.95397	N/A	N/A	0.217276	N/A	3.79129	4.57975	2.56235	3.63665	4.24259	4.24697	1.52029	2.60131	4.39935	-1.04493	-0.840441	-0.291758	7.47058	8.11522	7.98269	-1.52039	-0.806482	0.203536	3.54443	8.80138	4.66046	2.2168
>1081Q	-0.813609	-0.676903	-0.968443	-8.41958	-6.23192	-7.64717	-0.032862	-1.68649	-0.545727	-0.785141	-1.35527	-0.888654	0.382664	1.85809	-0.867878	0.843522	1.2141	-1.09773	1.04297	0.119741	N/A	-0.634334	1.36901	-0.268572	-0.933202	-1.95265	-1.20476	2.60151	-0.004568	0.969088	4.6413	1.696	2.69859	2.33742	0.022765	2.69514	0.80803	0.038376	-1.8386	7.37848	4.81011	5.9363	0.211862	-2.27773	-0.72234	5.51199	3.693	4.12607	1.32499
>1081N	-1.06685	-0.555185	-0.992863	-5.43252	-8.30165	-7.69629	-0.255254	-0.396981	-1.54573	-0.048175	0.814656	N/A	-0.617336	0.706091	N/A	-1.41951	-1.20093	0.902268	0.721043	N/A	1.87536	-3.2193	1.95397	N/A	-2.51817	-0.367687	N/A	-0.657379	2.00891	1.15461	2.44153	4.66123	2.7477	0.853487	2.12619	4.41956	-4.21486	-1.52933	-1.96932	5.08835	7.77514	6.83671	-3.4141	-1.08248	-1.16303	2.65768	5.76273	4.05589	-2.18342
>1081D	-0.820886	-0.583251	-0.88105	-8.01749	-8.39018	-8.50967	-1.61782	-1.39698	-0.960764	1.21486	N/A	1.11135	1.96763	2.70609	N/A	0.843522	N/A	0.902268	3.04297	N/A	1.87536	1.95063	N/A	N/A	N/A	1.21728	0.795237	1.86603	3.73132	1.77319	4.11669	3.68609	3.32523	1.78108	2.14809	2.49971	-1.65224	-1.3377	-1.24675	6.29481	8.07569	6.13626	-0.949697	-1.0863	-0.49013	4.00297	4.45735	3.84092	0.326655
>1081E	-0.961539	-0.633948	-0.975767	-8.12767	-4.96583	-6.34386	-1.61782	-2.69954	-3.28269	1.21486	0.229694	2.11135	N/A	2.44306	3.13212	N/A	0.799068	N/A	N/A	0.797813	4.87536	N/A	-0.367957	N/A	N/A	0.632313	N/A	1.68156	0.029619	-0.522158	3.89919	0.098531	1.00175	1.65667	-1.55135	0.133913	-1.74141	-5.10067	-2.57248	7.68093	3.97466	4.94464	-0.120695	-3.94237	-2.17842	4.32699	1.63401	2.21313	1.99952
>1081G	-1.08549	-0.849294	-1.29189	-8.59095	-8.37724	-8.35193	-1.03286	-1.39698	-0.960764	N/A	N/A	N/A	1.38266	N/A	N/A	N/A	N/A	0.902268	N/A	N/A	1.87536	N/A	N/A	N/A	N/A	N/A	N/A	2.18256	2.74795	1.32089	4.40004	3.51894	3.0436	2.15686	1.86421	3.16041	-1.33094	0.003777	0.003659	7.8859	7.43931	6.666	1.14619	-0.665444	-0.445988	5.17992	5.38194	4.39419	2.08557
>1081P	-1.40232	-0.619864	-1.14549	-6.66079	-9.90024	-9.20693	-2.35479	N/A	N/A	2.53679	1.81466	N/A	N/A	N/A	N/A	0.843522	N/A	N/A	2.04297	N/A	N/A	N/A	N/A	N/A	N/A	N/A	N/A	0.482195	5.58227	2.39563	2.74676	5.20018	5.14946	0.518167	4.62106	3.22672	-1.5728	0.12727	0.690266	5.50277	8.98417	7.83874	-0.250537	2.55234	2.58466	3.18417	6.86872	5.41453	4.34831
>1082A	-0.919487	-0.604684	-1.12112	-6.71792	-10.1678	-8.48367	-2.03286	N/A	-0.960764	-0.785141	N/A	N/A	0.382664	N/A	1.13212	2.16545	N/A	N/A	2.04297	4.11974	N/A	-0.634334	N/A	N/A	0.65176	N/A	N/A	1.2898	3.59445	1.45141	2.58432	5.42994	4.20625	9.12981	13.2935	9.82832	-0.838851	0.180377	0.251389	6.42005	9.45225	7.50976	3.26509	9.00739	5.98169	N/A	N/A	N/A	0.903437
>1082I	-1.10729	-0.612269	-1.2226	-7.47316	-8.84022	-8.64717	-2.35479	-1.39698	-0.960764	1.21486	1.81466	N/A	1.96763	1.12113	N/A	N/A	N/A	N/A	5.62793	6.44167	4.87536	N/A	N/A	N/A	N/A	N/A	0.795237	5.01904	8.4836	8.29453	3.06401	3.72915	3.01476	9.52773	11.5676	10.2224	2.02004	1.25071	2.65039	5.7045	6.91317	6.88766	6.25532	5.93274	6.05119	N/A	N/A	N/A	-0.421494
>1082L	-1.10256	-0.573911	-1.16939	-9.38672	-9.05043	-9.28727	N/A	-0.812019	N/A	N/A	1.22969	N/A	N/A	N/A	N/A	N/A	1.38403	N/A	4.04297	2.53478	N/A	N/A	N/A	N/A	N/A	N/A	0.795237	3.24442	3.80954	5.58278	5.40407	4.36454	4.23194	11.1794	9.93206	9.62321	-0.06272	1.20063	-0.198498	8.29048	7.89166	7.16342	7.6562	5.19952	6.53375	N/A	N/A	N/A	3.59299
>1082V	-0.787112	-0.360164	-0.768546	-5.70732	-10.2693	-8.69327	-1.22551	N/A	-0.960764	-1.00753	N/A	N/A	-1.42469	N/A	N/A	-1.96383	N/A	N/A	3.04297	4.7047	N/A	-2.44169	N/A	N/A	-2.74056	N/A	N/A	3.1592	7.49896	6.05332	2.67123	7.14619	3.79399	8.61457	12.4795	9.77288	-2.99528	1.42245	-1.18868	5.74318	10.5538	7.81889	2.45895	5.34464	3.68852	N/A	N/A	N/A	-0.517047
>1082M	-1.06686	-0.426684	-0.767779	-6.48315	-5.34085	-5.52722	-3.20279	-3.31452	-4.35308	1.79982	-1.35527	1.69631	6.02652	4.9956	8.05693	N/A	0.536033	3.07219	13.984	12.6064	11.7725	1.95063	1.36901	4.53878	1.65176	-1.95265	1.3802	8.60934	7.03521	6.85728	2.21119	1.35642	0.255329	9.8844	8.05796	9.46754	4.74914	1.85329	3.6808	5.42343	4.2783	4.60222	6.00604	4.83588	5.04075	N/A	N/A	N/A	0.043056
>1082F	-1.43656	-0.856532	-1.22726	-8.01749	-8.73257	-9.19416	-1.03286	-0.812019	N/A	N/A	N/A	N/A	N/A	N/A	N/A	1.84352	N/A	N/A	3.04297	5.11974	4.46033	N/A	N/A	N/A	N/A	N/A	N/A	4.80368	5.84577	5.81339	3.85587	5.42533	3.91307	7.31646	7.38374	6.03452	1.20897	1.44799	0.980198	6.59932	7.01703	7.10161	5.60515	5.59121	6.18369	N/A	N/A	N/A	3.55618
>1082Y	-1.10118	-0.723777	-1.32333	-6.80508	-9.31754	-2.76895	-0.447899	N/A	-2.5722	0.214859	N/A	1.64186	0.382664	1.12113	0.869088	-1.74144	N/A	1.59032	5.62793	6.28967	0.602346	-1.2193	N/A	-0.853534	-1.51816	N/A	-0.567334	1.06987	5.2118	-2.01978	3.12409	5.97976	-0.617573	5.39681	9.3709	1.14543	-0.840693	1.09661	-3.4171	8.03076	10.4349	3.29983	0.384246	2.05009	-5.18552	N/A	N/A	N/A	0.693607
>1082W	-1.01769	-0.744735	-1.10484	-7.89819	-7.89117	-6.04145	-1.61782	-1.81202	-3.28269	N/A	1.81466	N/A	1.96763	N/A	1.13212	N/A	N/A	0.902268	4.04297	5.7047	4.68272	N/A	N/A	1.73143	N/A	N/A	N/A	3.80258	3.25442	-0.650678	4.02875	5.49501	1.94387	11.0092	9.15274	8.31965	1.98118	0.604512	-0.165463	8.24123	7.32202	4.38947	7.15744	5.82257	4.69928	N/A	N/A	N/A	6.99354
>1082S	-0.950563	-0.558945	-0.876109	-5.91057	-5.99668	-5.2362	-1.25525	-2.47498	-4.48433	1.95182	2.89266	3.11135	4.85298	5.36906	7.14335	-0.419512	-0.200932	N/A	10.4197	11.9663	12.6419	-0.219296	0.369009	N/A	-2.51817	0.369279	1.3802	3.75692	5.3348	3.02917	1.42407	1.96505	1.61099	9.4531	8.81354	7.85137	4.62157	4.40453	2.54722	3.81433	3.93412	2.32908	6.06224	4.8265	5.97868	N/A	N/A	N/A	1.74855
>1082T	-0.770167	-0.528232	-0.433713	-4.69126	-5.80522	-4.5891	-3.35479	-4.39698	-4.10372	-0.200178	2.81466	1.52638	5.87452	7.08691	6.72208	-0.571515	2.96899	-0.097732	13.8268	11.8355	13.4303	0.687594	2.95397	0.731428	-1.9332	N/A	-0.789726	4.65928	6.37565	5.02264	1.42961	2.37303	0.128948	8.7798	9.54764	8.92293	2.71466	3.9186	0.683336	5.37779	5.33761	3.60152	5.42586	6.2558	3.85664	N/A	N/A	N/A	2.77657
>1082C	-0.592636	-0.41871	-0.799509	-5.12767	-3.83179	-4.22521	-0.917384	-3.41688	-4.20869	0.684344	2.89266	3.50366	3.98601	6.53617	6.87359	-1.53499	0.673537	1.70962	13.1107	13.8207	13.1105	-2.33477	1.69094	0.731428	-3.63364	-2.95265	-0.204763	6.32156	5.35539	5.12225	1.39099	0.320926	0.292878	8.55955	6.2953	6.24686	3.45771	2.84093	2.70547	6.10543	4.11625	4.13266	5.54203	5.33931	4.76331	N/A	N/A	N/A	1.65587
>1082H	-0.99126	-0.734432	-1.32896	-7.43252	-9.40938	-8.64717	-0.032862	N/A	N/A	0.629897	1.22969	N/A	0.797702	1.12113	N/A	-0.74144	N/A	1.48723	2.04297	4.11974	3.61233	-1.2193	N/A	N/A	-1.51816	N/A	N/A	1.5871	5.11664	2.22774	5.45758	5.25061	3.96949	10.1661	12.7303	8.30029	4.53939	4.65684	5.18772	7.69243	8.50436	7.36514	6.82013	6.22009	6.83225	N/A	N/A	N/A	0.247471
>1082K	-0.704947	-0.701147	-0.966208	-2.58811	-2.61632	-2.40275	0.008361	-0.10045	-0.030027	-0.004151	0.080316	-0.038032	0.43259	0.085209	0.143899	-0.087057	0.181213	0.004953	2.26675	3.59476	1.26821	0.0739	0.271161	0.193009	-0.038555	0.014459	0.131286	-0.107571	-0.978206	-1.14866	0.385164	0.137982	-2.55044	5.39695	6.06824	5.51623	-1.49443	-1.75982	-1.68871	1.72633	4.08023	0.725235	0.976793	0.064766	-1.82721	N/A	N/A	N/A	-3.94259
>1082R	-0.268815	-0.270899	-0.277235	-3.24292	-2.17318	-2.38038	-1.84645	-1.87271	-1.4905	3.18727	2.86632	3.07273	3.70021	3.73584	3.53312	-0.342891	0.567252	-0.225112	7.87848	6.98546	7.11038	-1.5088	-0.461066	-1.95889	-3.9776	-4.78272	-4.35451	4.35962	3.74998	3.46771	1.38714	-2.38736	-2.52128	6.8876	5.07226	4.9918	2.48184	1.55342	1.53058	2.24944	1.95068	0.50601	4.14023	2.28646	2.79327	N/A	N/A	N/A	-3.22364
>1082Q	-0.804291	-0.516351	-0.700125	-4.3467	-4.73933	-3.5978	-3.26552	-2.22706	-1.58092	3.02221	2.18905	1.48574	6.63059	5.61654	4.46999	1.32895	-0.370857	-0.460302	11.586	12.8329	11.4528	0.851093	0.369009	-3.02346	-0.255131	-3.53761	-2.95965	6.46036	5.93619	5.62746	1.70673	1.36153	0.16379	8.46811	8.08381	7.64916	2.6598	3.52474	2.37308	3.12118	4.26423	1.59667	4.99106	5.63957	3.85409	N/A	N/A	N/A	-0.893091
>1082D	-0.049451	-0.212641	-0.606947	-0.088622	-1.08282	-1.07121	-0.081686	-0.09875	-0.311353	0.84536	1.0479	1.21709	0.800882	0.866609	1.20051	-0.156478	0.115495	-0.056312	0.624959	-0.381943	-0.393125	-4.57081	-2.53941	-4.95507	-0.914228	-0.542577	-0.52203	-3.93378	-4.08746	-3.69359	-2.80551	-1.37183	-1.86345	-0.575544	-0.852837	2.31104	0.094135	-0.392707	0.620638	-0.66297	0.010351	-0.378274	2.30696	2.16237	-0.779927	N/A	N/A	N/A	-5.59658
>1082E	-0.502466	-0.294471	-0.421992	-0.902074	-1.12676	-1.53489	-0.762874	-0.493562	-0.520852	2.87965	2.71225	2.79389	2.57021	2.35517	2.43544	0.254218	-0.131573	-0.188378	6.48978	6.77766	6.86889	-3.38058	-2.26945	-4.38405	-3.82629	-4.37698	-4.03073	2.6205	3.09422	3.53184	-1.80365	-2.76014	-3.81598	3.83035	3.10807	3.95347	0.276315	0.870483	1.05228	-0.347972	-0.041289	-0.256152	0.659955	2.03945	0.679537	N/A	N/A	N/A	0.469635
>1082G	-0.986346	-0.845573	-1.22371	-5.47692	-8.75275	-9.20693	-2.03286	-0.812019	N/A	0.799822	N/A	N/A	0.382664	N/A	N/A	1.54396	N/A	N/A	0.342531	N/A	4.87536	-1.63433	N/A	N/A	0.066798	N/A	0.795237	2.45731	4.1767	2.59626	1.70831	5.90472	4.31484	8.01412	10.3355	10.3363	-1.80775	-0.878453	1.58044	4.50293	7.8701	8.79752	2.00616	5.74121	6.70702	N/A	N/A	N/A	-1.55702
>1082P	-1.27893	-0.716348	-1.29374	-5.50216	-6.90024	-5.45473	-2.7333	-1.22706	-3.6612	0.214859	-0.355269	2.43327	-0.617336	-0.463834	3.13212	-1.15648	-1.7859	1.90227	4.62793	4.7047	4.78226	0.365666	0.369009	1.73143	0.65176	-1.95265	1.3802	-0.669254	1.60751	-1.27419	1.44603	3.6765	0.254701	-0.831766	0.670728	0.980126	-4.27731	-1.05981	-2.36747	4.49902	5.83768	6.64487	-2.81469	-0.70457	-3.08811	N/A	N/A	N/A	-1.51397
>1083A	-0.62761	-0.446634	-0.393071	-2.20074	-2.23239	-1.83086	-0.819318	-0.517075	-1.36827	2.59188	2.32069	2.71621	3.2694	3.12675	3.63815	-0.932703	-0.656612	0.263724	3.85742	2.4334	1.98784	-2.32994	-2.63099	-3.11657	-3.56741	-4.95265	-3.05276	-2.18143	-4.26566	-5.21119	-1.11343	-1.16874	-2.72937	4.39789	2.55264	4.29122	0.992357	1.83819	0.583387	1.4152	2.58155	0.411325	3.65068	2.92284	1.01594	-1.01924	-0.661627	-2.05143	0.44025
>1083I	-1.21883	-0.781215	-1.20644	-6.8731	-9.7677	-6.36744	-2.35479	N/A	-0.768119	N/A	N/A	-0.303692	N/A	1.12113	-0.282915	N/A	N/A	-1.09773	4.04297	4.11974	2.87536	N/A	N/A	-1.26857	N/A	N/A	-1.20476	0.78129	3.52681	-0.403258	2.7301	4.9094	1.10852	9.9637	12.6143	9.03253	1.04666	3.42358	0.275276	6.38454	10.2703	5.06339	0.240068	4.25805	-0.305458	3.55443	6.68926	2.22859	1.92486
>1083L	-1.31849	-0.704139	-1.54626	-6.16433	-8.32878	-7.90395	-2.03286	-1.39698	-0.960764	-0.785141	N/A	N/A	-0.617336	N/A	N/A	-1.15648	N/A	0.902268	4.04297	N/A	1.87536	-0.634334	N/A	N/A	-0.933202	N/A	N/A	0.298725	3.99698	1.46773	2.35501	4.96533	3.00706	8.29725	8.7261	8.45673	-2.39519	-0.269399	-1.56928	5.1612	7.18874	5.90957	-1.42191	0.505972	0.206381	3.5946	6.06638	4.25214	0.212335
>1083V	-0.990541	-0.471586	-1.11698	-6.75445	-7.63086	-6.5954	-1.25525	-1.39698	-2.76812	1.43725	-0.770306	1.11135	3.04563	5.1435	3.83256	-0.74144	0.799068	2.90227	9.30976	9.46404	5.78226	-0.219296	1.95397	N/A	-1.51816	-1.36769	0.795237	1.43917	2.3552	2.63942	3.62274	3.9308	1.33834	10.9262	10.3932	10.5651	3.78052	4.07775	3.99744	6.75132	7.57829	6.22721	4.99419	4.05013	3.52809	5.31025	6.61132	4.57472	3.41717
>1083M	-1.0751	-0.677662	-1.07645	-7.46311	-7.31754	-6.42914	-2.35479	-2.81202	-3.28269	N/A	N/A	1.69631	2.38266	2.70609	3.30205	N/A	2.79907	N/A	8.43529	7.42352	9.82956	N/A	N/A	N/A	N/A	N/A	0.795237	2.74589	0.895036	-0.478929	3.40103	3.46466	2.04888	10.4015	9.67702	10.1434	3.52165	3.11506	2.50264	6.07409	5.79103	4.31773	-0.396687	2.90475	-0.604947	5.10911	4.79549	2.90804	0.835391
>1083F	-1.13131	-0.730476	-1.32349	-7.7884	-9.90926	-7.5636	-1.61782	N/A	-1.54573	N/A	N/A	N/A	N/A	1.12113	N/A	N/A	N/A	N/A	N/A	N/A	N/A	N/A	N/A	N/A	N/A	N/A	N/A	2.52963	4.62361	0.821119	3.55287	6.95661	4.81527	11.2548	10.6502	9.9328	2.53613	4.49959	2.40042	7.67424	9.34011	6.24866	2.94442	4.08645	2.27295	4.42281	6.44787	3.5876	0.963641
>1083Y	-1.36904	-0.734769	-1.74108	-8.78504	-9.55437	-8.38038	N/A	N/A	N/A	1.21486	1.22969	N/A	N/A	N/A	1.71708	1.42849	N/A	N/A	1.45801	N/A	3.87536	N/A	N/A	N/A	N/A	N/A	N/A	2.90835	4.49112	2.93124	5.13009	6.23484	3.55712	10.7253	10.9159	10.8671	-0.966265	-0.351049	-1.41351	7.14036	7.67172	5.89672	0.121638	3.46184	-0.371176	6.27671	7.13793	5.35971	1.88067
>1083W	-1.28269	-0.782018	-1.39357	-7.99149	-7.62722	-7.26303	-1.03286	-1.81202	-1.54573	N/A	N/A	N/A	N/A	N/A	N/A	N/A	N/A	N/A	N/A	N/A	N/A	N/A	N/A	N/A	N/A	N/A	N/A	2.17572	1.73079	0.901003	4.43158	3.33149	2.57701	7.14444	6.82554	7.12259	-1.33074	-1.65995	-1.03159	6.79091	6.06509	5.02037	0.298342	-0.72068	-0.279815	4.77151	4.33466	3.61122	1.70637
>1083S	-0.17655	-0.183728	-0.26476	-0.529953	-0.48441	-0.706649	0.054081	0.070264	0.050054	0.768588	0.875686	0.616651	1.03873	0.992946	0.830073	-0.417612	-0.266775	-0.457885	-0.083467	-0.414026	-0.682192	-4.87989	1.1384	-4.49662	-1.32389	-1.31522	-1.42921	-4.43874	-4.72386	-6.58435	-2.59165	-3.31805	-3.55537	2.04475	1.23587	2.26264	-0.042633	-0.727443	-0.092351	-0.529762	-0.636643	-1.1076	-1.19301	-0.232827	0.122211	-2.81236	-2.75753	-3.24187	-0.206477
>1083C	-1.45897	-0.645983	-1.35177	-7.86038	-9.3934	-7.93497	-1.61782	-0.812019	-0.545727	N/A	N/A	-0.888654	2.70459	N/A	1.13212	N/A	N/A	0.902268	5.04297	N/A	4.19729	N/A	N/A	-0.268572	N/A	N/A	-1.20476	2.81107	3.68881	0.804317	4.71926	6.63799	2.60699	11.579	11.8832	11.8084	3.7341	6.21116	4.50614	7.26589	8.62811	6.46586	3.65266	2.50188	6.85086	4.16596	5.86289	3.53038	3.15726
>1083H	-1.17963	-0.525021	-1.20539	-6.67579	-8.27282	-5.96535	-2.84022	-0.812019	-3.4202	2.53679	0.229694	N/A	4.77498	4.02802	6.45405	0.843522	-1.20093	0.902268	9.3649	12.249	10.3511	N/A	1.95397	N/A	1.0668	-1.36769	1.3802	0.222264	4.44306	-1.04964	3.44027	6.22731	1.57655	10.1046	12.7548	9.70306	3.15198	4.41714	1.4962	6.50916	7.91444	5.38375	4.04333	7.84261	4.39288	3.45581	5.1378	2.17294	6.88071
>1083K	-1.26961	-0.75803	-1.28073	-6.78167	-8.01328	-7.3229	-1.61782	-1.81202	-1.96076	-0.785141	N/A	N/A	0.382664	1.70609	2.13212	-1.15648	0.799068	0.902268	4.62793	4.9271	4.19729	1.36567	N/A	N/A	0.65176	1.21728	N/A	2.83807	1.60507	0.477681	2.70383	3.21207	3.13455	8.90465	10.6829	10.6879	-2.05674	1.11293	-0.487713	5.05316	5.93587	4.60791	1.45531	1.69004	1.05952	3.76716	5.45768	3.91831	1.36855
>1083R	-0.246857	-0.185546	-0.139652	-1.47956	-0.674014	-0.902773	-0.128281	-0.472904	-0.585459	1.69911	1.95354	1.87599	2.49719	2.21091	2.69935	-0.772601	-0.530474	-0.630767	4.41078	2.74732	3.04529	-4.08966	-2.35285	-3.45368	-4.1406	-4.21508	-3.97484	-4.39713	-4.4525	-4.56644	-2.13542	-3.49643	-2.81609	0.692829	-1.18931	0.016223	0.692568	-1.20324	-0.694115	1.13539	0.315632	-0.251708	0.079196	-4.5726	-2.66217	-2.64134	-3.0311	-2.53513	0.694821
>1083Q	-0.973345	-0.908323	-1.03966	-5.41422	-5.05791	-5.01043	-4.12032	-4.45587	-2.76812	2.21486	3.39962	1.11135	5.33686	5.84905	4.93948	N/A	N/A	-1.6827	10.9072	10.7708	10.6698	1.36567	N/A	0.731428	N/A	N/A	-1.78973	0.128582	-1.41789	-1.89897	1.33442	1.28324	0.7646	8.09367	7.67924	9.17707	2.89849	2.62924	2.02431	5.83255	5.31728	4.34138	4.84439	3.28095	-1.18992	2.53869	2.53587	2.38153	3.61062
>1083N	-1.04961	-0.707636	-1.05492	-6.9471	-9.00909	-7.1722	-2.61782	0.187981	-2.28269	1.21486	-0.770306	N/A	4.55259	1.44306	4.9901	N/A	1.121	N/A	9.13043	6.08322	8.46033	N/A	0.953971	N/A	N/A	-0.367687	1.79524	2.22495	4.13328	0.215483	3.82296	6.69061	3.46875	10.5465	11.8687	9.91598	3.23421	5.83242	5.3045	5.65708	7.51173	5.12463	7.11658	7.66119	3.88779	2.91794	5.16852	2.42162	2.39564
>1083D	-1.33472	-0.856654	-1.41142	-8.21762	-8.83075	-7.1083	-1.03286	-0.812019	-1.96076	N/A	N/A	N/A	N/A	N/A	N/A	N/A	N/A	N/A	5.04297	5.44167	4.87536	N/A	N/A	N/A	1.0668	N/A	N/A	3.01239	4.56515	0.307045	5.2308	5.67983	1.99211	5.23721	3.74178	1.28201	-1.35719	-0.652297	-2.31797	7.22414	8.16675	5.58185	0.480975	1.02565	-0.379043	4.73036	5.79924	3.06148	1.81817
>1083E	-1.35932	-0.59604	-1.33258	-7.02434	-10.2446	-9.34038	-0.032862	N/A	N/A	-1.10707	N/A	N/A	-1.93926	1.70609	N/A	-0.478406	N/A	N/A	2.04297	4.11974	N/A	-1.95626	N/A	N/A	-2.25513	N/A	0.795237	0.717227	3.72827	4.42964	2.79057	5.35947	3.96699	10.0003	12.8416	11.8126	-2.60849	0.557366	-0.20453	7.0801	9.96964	8.65446	2.09346	1.59944	1.20354	3.55845	7.29906	5.19345	0.081746
>1083G	-1.41282	-0.500195	-1.01117	-8.66956	-5.25782	-8.0386	N/A	-2.27145	-0.960764	N/A	0.814656	1.11135	N/A	1.82157	N/A	N/A	0.606422	N/A	N/A	2.31239	N/A	N/A	1.53893	N/A	N/A	-2.36769	N/A	2.79066	1.4596	2.79874	5.37718	1.35858	3.69122	10.424	7.79977	11.4183	-0.368525	-1.1494	-1.06303	7.85086	5.05325	6.92095	3.89068	-2.04033	1.05375	6.31556	2.91635	4.89974	2.00708
>1083P	-1.20319	-0.764571	-1.38592	-8.22508	-7.2138	-8.5947	-1.61782	-2.98194	0.624198	1.21486	2.22969	-1.47362	1.38266	3.12113	1.13212	0.843522	0.799068	-1.6827	2.04297	3.11974	N/A	N/A	N/A	-0.853534	1.0668	N/A	-1.78973	1.54958	3.41359	3.27528	3.67221	3.0772	2.86103	2.45855	0.390094	5.12417	-2.07379	-1.13547	-1.67595	7.2316	6.10233	6.84319	-0.468068	-0.909667	-0.328743	5.65535	4.57759	5.47215	1.44184
>1084A	-0.607645	-0.376494	-0.896198	-4.29678	-3.54435	-3.36343	-1.40726	-1.41609	-2.3803	1.39071	1.69436	1.99887	3.28599	3.43437	3.90295	-3.3264	-3.52286	-0.612305	13.9601	14.1294	11.9416	-1.80426	-0.51996	-3.5905	-4.68809	-5.01154	-4.52669	-2.31245	-1.58269	-3.72419	-0.076082	-1.47118	-1.13822	0.584661	-3.22998	-1.42903	-1.59238	-0.768425	-0.809751	3.42444	2.52215	1.79999	-0.7716	-2.17725	-3.98287	0.602361	1.34424	-0.322057	N/A
>1084I	-0.833081	-0.620741	-0.756092	-2.62517	-3.26208	-2.32769	-1.67287	-1.09213	-1.10804	-0.83405	-1.66012	-1.34472	-0.000664	-0.608224	0.048867	-0.637104	-3.59325	-2.13876	4.05965	6.78271	5.45105	2.33529	5.99071	4.16987	-0.285504	-1.48699	-0.901836	-3.00387	-2.54112	-4.94057	2.55834	1.6918	0.981142	-3.96312	-3.39693	-2.99152	-4.27814	-2.26652	-4.50535	4.92866	5.00026	3.47707	-3.55831	-2.05118	-2.87425	1.74855	2.83601	0.596826	N/A
>1084L	-0.385314	-0.144165	-0.81753	-1.27122	-2.10343	-0.828588	-0.400949	-0.519083	-1.25775	3.34556	3.29154	3.93238	2.42986	2.25919	3.20741	-0.040454	-0.225807	0.142219	-0.490461	0.797813	0.875364	-3.71471	-2.59447	-2.81289	-2.24099	-2.4307	-1.39545	-4.46398	-2.11381	-5.44902	-1.67966	-2.49652	-4.31408	-0.092192	1.86134	0.061088	-0.455818	0.346403	-0.892239	0.715552	1.2321	-0.225492	-4.74973	-7.19472	-5.11562	-1.98656	-0.501077	-2.56245	N/A
>1084V	-1.19115	-0.813819	-1.08277	-3.33253	-7.03757	-5.32083	-3.4479	-1.03441	-2.04823	1.08933	-1.35527	-0.888654	0.967627	1.85809	2.30205	-1.74144	-1.7859	-2.09773	9.75722	7.97772	8.42995	9.31792	10.9408	9.71727	1.0668	-1.95265	-2.20476	-2.45297	1.15611	-1.24308	0.643816	2.73651	0.69417	-2.4922	1.13885	1.35789	-5.41878	-1.68266	-4.29619	6.06993	8.57749	8.15427	-1.62506	0.618113	-0.996595	-0.044556	7.63734	4.13415	N/A
>1084M	-0.843143	-0.619271	-0.883358	-4.46952	-4.48053	-3.23163	-1.61782	-4.20434	-2.58526	2.58832	3.68913	2.45712	3.92323	6.35953	4.71708	-2.03095	2.121	-1.6827	10.2096	8.20295	10.2911	-1.09377	1.95397	-0.853534	-3.39263	-1.36769	-2.20476	-1.81779	-0.954842	-3.56963	1.07603	1.15054	-2.17911	6.97366	4.07853	3.61604	-0.227984	2.04124	0.462674	2.49553	2.38356	0.65455	0.470513	1.82971	0.726389	1.69467	5.75316	-0.046204	N/A
>1084Y	-1.21725	-0.927523	-1.28166	-7.71263	-8.13742	-9.20056	-1.61782	-0.396981	N/A	2.53679	0.229694	1.69631	1.38266	-0.878872	2.13212	N/A	-1.20093	0.902268	6.94986	7.02663	6.26768	N/A	0.953971	2.31639	N/A	-1.36769	N/A	1.41374	2.7266	3.32631	3.51991	4.98846	3.79318	1.22035	1.64951	3.87627	-2.00995	-1.52008	-0.51561	6.67153	6.78716	7.17271	-0.495091	-0.76247	3.45018	5.36329	3.85986	4.12381	N/A
>1084W	-1.11705	-0.836298	-1.28101	-6.7267	-5.55756	-5.65566	-2.61782	-3.98194	-2.4202	1.79982	2.55162	0.696308	1.96763	4.12113	0.717085	N/A	N/A	-1.09773	9.08737	10.7418	7.96283	N/A	3.53893	-0.268572	N/A	N/A	-1.20476	0.444398	-0.967231	-1.28284	2.49118	0.668888	0.285706	-0.03808	-1.26447	0.727919	-1.23169	-0.654899	-2.63776	6.33768	5.24865	4.31918	1.32634	0.391863	0.84074	4.44426	3.63755	3.13456	N/A
>1084S	-0.691118	-0.509756	-0.591341	-3.48315	-3.90476	-2.87083	-0.478273	-0.799946	-1.33646	1.76356	2.75743	3.06259	2.74694	3.18865	3.71708	-2.25163	-3.10782	-1.19206	11.1135	12.9477	10.9734	-1.10146	4.63954	-1.98739	-4.48779	-5.27458	-4.18662	-2.41002	-0.496037	-4.62176	-1.20042	0.560514	-3.07197	-0.884941	-3.10257	-2.91674	-2.1673	1.39047	-1.30352	2.18527	2.24732	0.716347	-4.02155	-2.63375	-3.00092	-0.220435	1.21467	-1.42165	N/A
>1084T	-0.524924	-0.243962	-0.571081	-1.86262	-2.02177	-1.94459	-0.775986	-0.891308	-0.75913	2.72325	2.6154	2.21506	3.0107	3.03182	2.66074	-1.45545	-1.42061	-1.72821	9.70193	10.094	10.0843	-3.59627	-2.0542	-3.42956	-2.95654	-2.70601	-2.72832	-4.52421	-3.52097	-3.10596	-2.41105	-1.86158	-3.43909	-0.984298	-0.421561	0.41418	-3.24709	-1.49232	-1.77392	0.518458	0.647273	-0.102979	-5.19309	-6.15773	-6.24537	-1.61399	-1.15697	-2.02231	N/A
>1084C	-0.90893	-0.926552	-1.22901	-3.53694	-4.67904	-4.48192	-2.00861	-0.96956	-2.54573	0.214859	-2.47075	0.111346	0.935205	-0.579311	1.59155	-4.06337	-3.90137	-2.09773	9.17225	8.3292	7.51922	4.27895	0.253531	3.48632	-2.25513	-4.06813	-2.20476	-2.43796	-1.49585	-2.11056	-0.354966	2.20305	-0.489563	-1.50345	0.61064	-1.94675	-6.41391	-2.77969	-1.86926	2.36175	3.48351	2.5784	-4.41186	-2.05923	-3.333	0.103714	1.62387	0.392537	N/A
>1084H	-0.45653	-0.250712	-0.694751	-2.19089	-1.21943	-2.11954	-0.878949	-0.591276	-1.06895	-1.3701	-1.24717	-0.888654	2.08574	1.73658	2.39614	-1.61806	-2.84314	-1.98408	9.09059	10.7566	10.0297	-0.487493	3.81457	-2.49887	-0.849786	-1.63933	-1.74318	-3.48588	-2.99582	-4.15807	-2.23375	-3.8548	-2.58845	-4.54564	-5.60929	-4.31854	-3.18335	-3.81981	-2.29875	2.16865	0.877352	2.15944	-5.90991	-7.42574	-5.87529	2.25052	-2.08305	-2.10582	N/A
>1084K	-1.44982	-1.00221	-1.54503	-8.43895	-7.69969	-6.98919	0.552101	-1.13395	-0.69773	0.629897	-0.770306	0.111346	0.382664	1.12113	1.54716	-1.74144	-1.20093	-0.682695	7.5024	7.6433	12.0162	0.365666	0.953971	1.14647	-1.51816	-0.367687	-0.789726	1.97068	1.05369	-0.128802	4.15845	2.76577	3.21632	2.76622	0.99817	1.56841	-1.64976	-0.865404	-2.10016	8.33671	10.0741	9.41226	1.02066	-0.013495	-0.567195	4.74453	4.35822	2.76383	N/A
>1084R	-1.19477	-0.570997	-0.938888	-8.00887	-9.7677	-6.64717	-1.03286	N/A	-1.54573	1.21486	N/A	0.111346	N/A	N/A	0.132122	N/A	N/A	-1.09773	5.3649	6.11974	7.51922	11.2718	13.4543	10.5847	N/A	N/A	-1.20476	2.15669	4.72786	-0.02305	4.07304	5.29879	1.51869	5.38185	9.82904	6.2413	-1.91701	-0.252805	-3.30878	13.4869	14.3396	11.1032	-0.198849	1.14257	-1.5076	6.23403	8.91808	3.2698	N/A
>1084Q	-0.779776	-0.486728	-0.593513	-3.98229	-5.22668	-3.21839	-1.12478	-2.16566	-1.49023	0.966932	-0.132876	-0.616575	3.59006	4.00649	3.28378	-1.01209	-0.200932	-2.36622	7.89383	7.97772	8.62539	-2.2973	1.36901	-2.67456	-5.18113	-2.53761	-5.93268	-2.79258	0.611797	-4.25625	-0.617758	3.01326	-1.61865	1.4078	3.43342	2.11851	-0.795069	0.849897	-0.679574	2.23643	3.31613	0.415697	-5.09051	-4.23857	-5.87265	0.868237	2.08061	-0.510817	N/A
>1084N	-1.09869	-0.660542	-1.00969	-5.84756	-7.32766	-6.3514	-1.61782	-2.81202	-2.4202	0.214859	3.68913	1.69631	4.487	7.06364	5.24065	-2.47841	0.799068	-1.09773	10.7225	9.77795	10.1882	-0.956262	3.53893	2.05336	-2.25513	1.21728	-1.20476	-0.547014	0.618831	-0.767746	1.51356	2.36322	0.900999	0.20117	0.666783	0.032193	1.28463	2.25647	1.54096	4.90332	6.24534	4.33019	2.52281	3.89684	2.93984	1.97202	3.73119	1.83654	N/A
>1084D	-1.0674	-0.687472	-1.4672	-8.56768	-10.0827	-8.13527	-1.03286	N/A	-0.960764	2.21486	2.22969	N/A	N/A	1.12113	2.13212	N/A	N/A	N/A	6.04297	7.2072	6.3348	3.68759	3.53893	3.90135	N/A	N/A	N/A	4.42171	5.40925	3.88061	4.58923	5.52435	3.00476	2.3414	3.81329	2.13164	0.054488	-0.070229	-1.94859	9.74897	11.342	8.96872	0.149394	1.47786	-0.203212	5.3099	8.05115	4.31228	N/A
>1084E	-1.09549	-0.622387	-1.06975	-8.59671	-8.61992	-7.58984	-1.03286	-1.39698	-1.96076	N/A	N/A	N/A	N/A	1.12113	N/A	N/A	0.799068	2.2242	N/A	4.44167	1.55344	N/A	N/A	N/A	N/A	N/A	2.11716	2.19291	3.10479	0.635711	4.42772	3.75801	2.30875	2.15167	4.41435	1.4397	-1.68465	-1.81719	-2.61024	7.95203	7.66045	6.30781	-0.520646	-0.878764	-1.49187	5.41555	5.55307	3.3268	N/A
>1084G	-0.902769	-0.665135	-0.948286	-5.1244	-5.61257	-4.65924	-3.7333	-3.39698	-4.04823	4.30232	N/A	3.57078	4.77498	5.25041	5.9901	1.84352	N/A	N/A	10.0145	10.8612	10.812	2.36567	N/A	2.73143	N/A	N/A	N/A	-0.415372	-0.126674	-1.47256	1.58998	2.60516	-0.004444	1.54802	0.001252	-0.736004	1.18527	1.30398	1.57416	4.73538	5.04343	3.37721	2.08188	1.33996	0.645013	1.99668	6.19411	1.11348	N/A
>1084P	-1.27035	-0.700271	-1.18186	-8.56768	-8.68786	-7.30163	-1.03286	-1.39698	-2.28269	N/A	N/A	1.11135	N/A	2.12113	1.13212	N/A	N/A	N/A	5.62793	7.9271	9.10418	N/A	N/A	N/A	N/A	N/A	N/A	2.04193	2.05857	0.166398	4.24356	4.61053	1.72787	1.88567	1.93974	1.90961	-0.622775	-0.642683	-2.83887	6.845	6.97867	4.87706	1.77043	-0.05352	3.07432	3.85954	4.42546	2.25049	N/A
>1085A	-1.25189	-0.812626	-1.03365	-6.53206	-7.91374	-6.71769	-2.84022	-1.81202	-2.76812	2.21486	N/A	1.11135	N/A	N/A	2.13212	1.84352	N/A	N/A	1.04297	N/A	N/A	N/A	N/A	N/A	N/A	N/A	N/A	1.48667	1.18491	-0.485593	3.27733	3.00575	1.17264	8.24558	8.90997	6.87408	-3.609	0.605999	-3.37986	5.27393	6.55536	4.58151	1.636	-0.562741	-1.40101	3.5029	6.20118	2.99928	1.203
>1085I	-1.38329	-0.869208	-1.13151	-9.06811	-9.71725	-9.28727	N/A	N/A	N/A	N/A	N/A	N/A	N/A	N/A	1.13212	N/A	N/A	N/A	5.3649	4.11974	4.46033	N/A	N/A	N/A	1.65176	N/A	N/A	4.56508	4.43019	2.56442	5.16953	6.16785	4.17108	7.3178	7.72059	8.31924	-0.533515	1.61694	-0.325935	8.48644	9.07972	7.99419	0.597355	0.903267	1.04609	6.17645	6.78442	5.45423	4.04306
>1085L	-0.786745	-0.71261	-0.725894	-3.37363	-4.0974	-3.34528	-0.722521	-0.853839	-1.07624	0.784225	0.534548	1.45712	3.0938	3.23334	3.69182	-1.52571	-2.70343	-1.6827	10.9504	11.8259	11.3546	-1.78117	-0.548529	-2.26857	-4.8874	-4.45515	-3.78973	-3.08434	-2.57602	-3.80699	0.619672	2.45336	-1.0503	-3.23624	-1.59865	-3.01575	1.88231	1.74456	1.50393	1.43945	1.97635	0.523373	-0.140762	-0.378274	0.100008	-1.51401	-0.420396	1.46106	1.06951
>1085V	-1.55998	-0.848025	-1.34026	-6.25937	-9.69135	-7.44647	-2.61782	N/A	-1.54573	2.53679	N/A	N/A	N/A	N/A	1.13212	N/A	N/A	N/A	N/A	N/A	3.87536	N/A	N/A	N/A	N/A	N/A	N/A	-0.041165	3.20562	0.386265	1.99428	4.80091	2.97503	1.35417	4.82477	1.13066	-3.77626	-0.390167	-1.42914	4.79157	8.16485	5.37303	-2.30288	0.922313	-1.12334	4.10468	7.10296	3.74993	-0.320649
>1085M	-0.928392	-0.874911	-1.12868	-7.54403	-8.73257	-7.31112	-1.03286	N/A	-0.960764	N/A	N/A	N/A	N/A	N/A	1.13212	N/A	N/A	N/A	5.3649	4.7047	5.46033	N/A	N/A	N/A	N/A	N/A	N/A	3.0277	3.41739	2.18697	3.48195	4.11758	2.28174	6.48767	9.42841	5.07273	2.62696	6.01097	3.35037	6.49359	7.39871	6.50456	5.17802	2.63173	0.542003	3.64438	5.08854	2.79625	0.803543
>1085F	-1.43059	-0.756094	-1.41535	-5.98272	-7.52925	-5.96535	-0.547435	-1.39698	-2.28269	0.577429	2.03705	0.111346	1.89724	2.70609	3.83256	-1.96383	-1.20093	-1.09773	10.2179	10.2695	11.0403	-1.44169	0.953971	-0.268572	-1.74056	-1.36769	-0.204763	-0.218989	1.13679	-0.953383	1.96696	5.20238	0.773093	1.57079	2.6263	4.90267	-2.28056	-0.918709	-1.96023	4.87749	6.20365	3.7399	-3.42215	-2.33689	-3.58767	2.33499	4.1592	1.67287	-1.76318
>1085Y	-1.19555	-0.763117	-1.34032	-9.47066	-10.0382	-7.70831	N/A	N/A	-0.545727	1.21486	N/A	0.696308	N/A	N/A	-0.867878	N/A	N/A	-1.09773	4.04297	4.7047	N/A	N/A	N/A	-0.268572	N/A	N/A	-1.20476	4.28848	5.88055	1.84505	5.40858	7.12494	2.41081	11.8749	12.2274	10.2768	5.02175	6.12551	2.94097	7.35205	10.866	4.69042	7.37859	5.83349	5.34152	8.38435	6.25307	2.98449	1.26189
>1085W	-1.21417	-0.628176	-0.963599	-8.51999	-9.24104	-5.93058	N/A	N/A	-2.76812	N/A	1.81466	1.11135	N/A	N/A	1.71708	N/A	1.79907	1.48723	N/A	1.11974	2.87536	N/A	N/A	N/A	N/A	N/A	1.3802	3.74157	2.72228	-1.07569	4.30037	4.43608	0.640352	1.9536	5.73425	2.78235	3.41211	1.83699	1.17062	8.30273	9.77343	4.97048	1.64713	1.45385	-1.9718	4.77145	5.74468	1.58096	0.540159
>1085S	-1.12204	-0.961512	-1.14357	-8.69663	-6.67029	-8.05752	-1.03286	-2.13395	-1.54573	2.21486	1.81466	N/A	N/A	1.44306	1.13212	N/A	1.38403	N/A	N/A	0.534779	N/A	N/A	0.953971	1.73143	N/A	-1.36769	N/A	2.55801	1.30179	1.23057	4.77821	2.07683	4.00648	8.90918	7.42601	7.95906	-1.1446	-3.24018	-0.698903	6.83485	4.69488	5.38422	2.08681	-1.43882	0.033141	5.29683	4.13137	3.85524	2.25654
>1085T	-1.3112	-0.845765	-1.2133	-6.23567	-9.64352	-8.1083	-2.84022	N/A	-0.960764	N/A	N/A	1.11135	N/A	N/A	N/A	0.843522	N/A	N/A	4.04297	N/A	N/A	1.36567	N/A	N/A	N/A	N/A	0.795237	0.151493	3.5186	3.57181	2.33265	5.10085	3.06373	6.59435	7.73726	7.40652	-3.31699	-0.005931	-1.48958	5.53062	8.85398	6.4057	-2.06194	1.24753	-0.26886	3.7484	7.12148	5.08763	-0.415324
>1085C	-1.45048	-0.907991	-1.40772	-6.93502	-8.19754	-5.94517	-1.61782	-0.812019	-2.54573	N/A	1.22969	N/A	N/A	N/A	2.71708	N/A	N/A	N/A	N/A	N/A	3.87536	N/A	N/A	N/A	N/A	N/A	N/A	1.29293	2.40131	0.604781	3.48592	3.93417	1.25916	3.54742	5.97406	5.87419	-2.35254	1.01398	-3.14555	8.32151	6.42007	3.56138	-2.64724	-1.67286	-3.52439	2.90586	4.45553	1.29906	0.22745
>1085K	-0.948995	-0.63066	-0.857457	-8.52603	-9.97943	-7.26303	-0.032862	N/A	-2.28269	-0.785141	N/A	1.11135	0.382664	1.12113	1.71708	-1.15648	N/A	N/A	N/A	N/A	3.87536	-0.634334	N/A	N/A	-0.933202	N/A	N/A	2.24206	3.69663	0.38331	4.54549	8.25539	2.1083	3.18976	6.14129	2.7783	2.09703	2.43225	0.245875	6.94437	8.36886	4.9319	-0.068104	1.07123	0.647205	5.10386	6.95989	3.40023	0.732305
>1085R	-0.826885	-0.716486	-0.835518	-7.47692	-8.72238	-7.43567	-0.447899	-0.812019	-1.96076	-1.3701	1.22969	N/A	-1.2023	N/A	N/A	-1.74144	N/A	N/A	5.04297	N/A	N/A	-1.2193	N/A	N/A	0.066798	N/A	N/A	1.23864	4.60894	0.493243	5.00974	4.01228	3.22597	9.55582	11.1299	9.10379	-0.361498	0.335152	-1.94655	5.92124	7.16025	5.22181	1.27954	4.72107	4.0241	3.76423	5.73936	3.49642	3.01274
>1085Q	-1.15234	-0.621766	-0.933504	-4.77633	-5.1958	-4.9965	-1.45913	-1.02501	-1.35308	0.969747	-0.422383	0.570777	3.17708	3.26903	2.48967	0.843522	-0.075402	0.224196	7.77768	9.49912	8.56746	0.365666	0.816467	0.316391	-0.125848	-0.920228	0.254668	-0.526401	1.52476	-0.963662	0.011376	2.11413	0.593033	7.43332	7.74061	6.26601	2.14942	2.81524	2.14825	2.94674	4.17873	2.18224	4.28825	2.64886	5.01952	1.76182	2.39665	1.67516	-0.590698
>1085N	-0.996318	-0.814512	-1.1712	-8.2026	-8.51947	-7.41013	-1.03286	-0.812019	-1.54573	2.53679	2.55162	N/A	N/A	1.70609	N/A	N/A	1.79907	N/A	N/A	2.7047	3.87536	N/A	N/A	N/A	N/A	N/A	N/A	2.29747	2.47457	1.00579	4.48592	4.08405	3.45694	2.27744	2.53441	2.85357	-0.259699	-1.16384	-2.10857	6.86604	7.02211	6.81062	0.480302	1.12347	-0.146257	6.16617	4.77019	2.86437	1.94754
>1085D	-1.21223	-0.671239	-1.31928	-5.35099	-8.72748	-6.3268	-2.7333	-0.812019	-0.960764	2.53679	N/A	-0.473617	1.70459	N/A	-1.45284	1.42849	N/A	-1.6827	0.458008	4.7047	N/A	0.365666	N/A	-0.853534	0.65176	N/A	-1.78973	-1.01396	2.22209	-0.559716	1.0739	4.79871	2.56089	-1.17675	3.7932	2.18432	-3.09598	-1.33751	-3.57868	5.11725	8.41857	4.95861	-3.17039	-0.322735	1.87142	2.08082	5.57044	2.29736	0.021931
>1085E	-1.36339	-0.687085	-1.02536	-7.16949	-8.56582	-9.05986	-0.617824	-0.812019	N/A	-0.785141	N/A	N/A	-0.617336	N/A	N/A	-1.15648	N/A	N/A	N/A	N/A	N/A	-0.634334	N/A	N/A	-0.933202	N/A	N/A	1.97663	3.25761	2.17742	4.80142	3.89425	3.90314	0.910559	2.17398	2.92894	-2.38489	-1.06946	-0.493023	9.24543	7.80053	7.47827	-1.63687	-0.627358	0.344076	4.59976	6.09561	5.84215	0.058018
>1085G	-1.21005	-0.766387	-1.21071	-9.04302	-9.62175	-8.00974	N/A	N/A	-0.960764	N/A	N/A	N/A	N/A	N/A	N/A	N/A	N/A	N/A	N/A	N/A	N/A	N/A	N/A	N/A	N/A	N/A	N/A	2.67021	4.21877	1.15756	4.7883	4.87998	4.5144	3.72093	4.06778	1.90221	-0.911738	-0.29878	-1.94921	11.7019	8.14664	5.72217	-0.17497	0.349133	-0.214572	6.11965	7.16924	4.56526	1.53764
>1085P	-1.15493	-0.688133	-1.57089	-9.00887	-9.61073	-8.56029	N/A	N/A	N/A	N/A	N/A	N/A	N/A	N/A	N/A	N/A	0.799068	N/A	N/A	3.11974	N/A	1.36567	N/A	N/A	N/A	0.632313	N/A	3.02369	3.65593	2.16546	5.39931	5.33649	3.81461	4.69712	3.69622	2.79747	-0.133323	0.49381	-0.552163	7.63465	7.97989	6.55916	0.430588	1.01619	0.051884	5.78889	6.78383	5.23896	3.19438
>1086A	-1.11185	-0.933113	-0.701091	-4.26902	-5.99786	-5.32524	-4.03286	-1.39698	-1.69773	3.21486	1.22969	1.11135	7.09691	4.67572	3.07072	N/A	-1.20093	-1.6827	12.3027	11.9526	12.0897	N/A	0.953971	-0.853534	N/A	-1.36769	-0.789726	0.532195	0.660567	-0.604066	-0.215998	2.85829	-0.307173	7.76513	9.75479	8.26489	1.71072	3.71485	2.7127	2.81523	4.66401	3.09979	4.12806	5.3781	4.29759	0.476903	2.36951	1.06967	0.861353
>1086I	-0.54657	-0.402045	-0.492092	-1.59034	-1.39018	-1.11735	-0.415615	-0.27335	-0.495878	2.034	2.11905	2.27217	1.36879	1.45865	1.73512	0.191445	0.001156	0.109807	3.85651	4.88126	4.36365	-4.25423	-3.3472	-3.9261	-2.41174	-2.11866	-2.01621	1.14334	-1.18781	-2.27093	-1.63283	-3.54887	-2.75622	4.66374	4.44684	5.10797	-0.053969	0.16637	0.188198	0.6262	0.269128	-0.634168	2.45201	0.405253	0.120051	-1.44609	-2.47066	-3.52876	-5.6723
>1086L	-0.036476	-0.023147	-0.057911	0.118918	-0.483589	-0.501455	-0.001252	-0.180558	-0.447163	-0.385822	-0.30112	-0.093013	-0.143226	0.716817	0.172386	-0.310302	-0.161113	0.010398	0.831031	0.643189	0.725814	-3.4886	-2.58856	-2.86721	0.22326	0.447338	0.463921	-2.29811	-1.54888	-2.89338	1.6113	3.81204	3.43849	-3.6259	-2.89438	-2.15969	-0.673138	-0.346394	-0.901242	-1.47066	-1.00639	-0.591099	-1.64834	-3.28545	-1.61791	0.433974	2.86458	0.396497	-4.14753
>1086V	-0.941377	-0.611379	-1.02801	-6.2221	-6.68716	-7.42478	-2.35479	-1.13395	0.624198	2.53679	1.22969	-1.47362	6.24064	1.44306	1.71708	1.84352	-1.20093	-0.682695	8.77768	10.5955	8.16077	N/A	0.953971	-0.853534	N/A	-1.36769	-0.789726	0.001123	2.57757	3.68396	2.14426	3.98308	2.25809	9.1774	9.70233	10.9946	4.02928	3.92999	4.96909	5.12586	5.24993	5.59526	6.20918	5.79937	8.30248	3.39603	3.58582	4.16174	3.93283
>1086M	-0.151808	0.080609	0.037983	-0.451197	-0.356519	-0.11965	-0.241089	-0.180345	-0.315132	2.02183	2.08715	2.1528	1.14396	1.36072	1.30251	0.117184	0.032234	0.023235	1.54157	0.516259	0.954384	-4.46589	-2.34011	-4.36871	-2.52083	-2.1419	-2.1922	-0.908709	-1.25204	-0.135175	-0.459172	-3.26629	-4.56636	3.46082	1.1092	-1.17856	0.632592	-1.34615	0.467085	-0.645043	-0.686001	-1.71744	0.679554	1.24478	-0.476261	-2.4564	2.11954	-3.75292	-2.64905
>1086Y	-0.510524	-0.307626	-0.197915	-0.110129	-0.382826	0.004212	-0.053361	0.067958	-0.080843	0.506241	0.538369	0.51862	0.775021	0.333094	0.250341	0.049422	0.296285	-0.060517	-0.233154	0.397874	-0.583412	-4.38263	-2.82823	-4.55263	-0.446478	-0.123949	-0.296482	0.665515	0.876809	-0.568993	-2.47758	-3.04287	-2.36899	1.14085	0.552863	0.428855	0.545105	1.20739	0.785562	-0.171978	0.60536	-0.585804	-0.057946	0.055072	0.424647	-1.55271	-0.650394	-1.84392	-1.07358
>1086W	-0.274215	-0.173837	-0.676207	-0.610421	-1.71058	-1.08576	-1.17134	-0.708925	-0.670422	3.36552	2.83114	2.7038	2.82833	2.68661	2.4779	0.491678	0.286861	0.098665	3.92491	3.30795	3.99487	-4.70042	-3.48897	-4.26857	-4.19194	-3.4887	-3.33029	-0.200732	-1.97766	-0.16054	-2.04014	-2.16566	-4.37439	3.7241	3.59321	5.04711	-0.041505	1.41473	0.643656	-0.710786	0.524153	-0.99408	-5.61097	3.02074	2.29244	-2.5838	-1.10251	-2.57736	0.256837
>1086S	-0.896888	-0.594007	-0.857619	-3.09426	-4.44265	-3.18128	-1.79131	-1.31898	-1.76437	3.13134	2.77618	2.29577	3.95959	3.47683	3.71271	0.506487	0.223565	-0.124204	8.58229	8.38395	9.03262	-1.95626	-0.972028	-2.04993	-3.03274	-4.03065	-1.6642	-2.37547	1.48606	-1.23305	-1.51531	1.29419	-2.6595	6.45951	7.13733	6.98554	1.59797	3.58999	1.73326	1.877	3.03644	1.22118	3.15851	4.59973	2.93752	-0.382361	0.90373	-0.848159	-1.0088
>1086T	-0.168651	-0.160061	-0.119709	-1.34113	-1.14964	-0.915185	-0.42222	-0.833213	-0.597574	2.65589	3.05824	2.66487	2.09963	2.31091	1.91415	-0.289024	0.233043	0.064216	3.21229	2.2758	2.15957	-4.11629	-2.07374	-3.60139	-3.20871	-3.79395	-3.47345	1.55955	1.12563	1.68895	-1.52263	-2.39416	-2.79554	3.20399	4.7949	4.01943	1.9243	0.710926	0.169031	-0.531217	-0.831039	1.90509	0.89548	2.48246	1.65352	-1.75911	-1.7959	-2.85646	0.941192
>1086C	-0.488494	-0.21973	-0.588913	-3.3849	-4.34127	-4.18774	-1.90733	-2.13395	-0.899364	2.60718	2.89266	1.57078	3.7519	4.79355	2.88701	0.580488	1.121	0.12466	9.14626	9.44047	9.03235	-1.63433	0.369009	-2.85353	-3.51817	-1.95265	-2.78973	1.63498	0.648431	1.45593	0.568526	0.360153	0.979972	8.0426	7.70387	8.68918	1.79517	3.06436	3.23992	3.92877	3.33968	2.34311	1.69389	3.47719	4.09732	0.815177	1.72082	1.08167	-1.6637
>1086H	-0.142878	-0.472849	0.036304	-0.215537	-1.18554	-0.025905	-0.30222	-0.016657	-0.072523	1.8306	1.62201	1.59256	1.19986	0.902847	0.911502	0.017028	-0.164345	-0.283497	0.980326	0.319594	1.40917	-4.2805	-3.06593	-4.73046	-1.72338	-1.97255	-1.92249	-0.499357	0.829302	-0.961208	-3.64936	-3.32532	-3.91805	2.12999	3.80418	2.41526	0.381904	0.43779	0.147353	1.51641	-0.657107	-2.56468	0.795108	2.04124	1.28405	-4.47889	-3.53074	-5.36853	-1.83724
>1086K	-0.49904	-0.28603	-0.855831	-3.90337	-3.30631	-4.15379	-3.51399	-1.77885	-1.1391	1.95182	1.43323	0.507274	5.47718	4.45611	2.99272	1.58049	-0.923398	-1.34566	9.42581	10.8531	10.1527	-0.634334	-0.283068	-1.19457	-1.51816	-5.41208	-4.45269	0.938831	-2.62688	-0.776834	0.293808	-1.01585	-0.545999	6.96242	6.17116	8.32645	1.53043	1.71778	3.78516	2.10669	1.29438	1.40629	3.31621	3.21185	3.59992	0.84536	0.32329	1.20527	1.83531
>1086R	-0.685493	-0.363325	-0.792167	-2.73899	-4.30811	-4.08082	-2.77702	-1.76622	-4.54573	2.35236	1.13658	3.81178	4.86164	4.72104	6.83256	-0.308481	-0.61597	0.902268	10.3118	9.61426	10.3592	-1.3713	-1.04603	1.73143	-3.25513	-3.36769	N/A	-2.34518	0.533998	-2.67212	-1.22256	1.35265	-0.87237	5.50937	7.81878	7.10556	1.66876	2.56353	1.65909	1.27817	2.41984	4.5497	3.63349	3.3912	2.95288	-1.67762	0.24126	1.16978	1.65242
>1086Q	-0.630908	-0.477543	-0.343588	-2.32731	-1.99425	-1.42448	-0.946705	-0.790539	-1.35931	2.95964	2.38294	2.79249	2.918	2.37912	3.02407	0.127315	-0.726717	-0.171733	7.40429	6.95101	6.77302	-2.49493	-2.71136	-2.96247	-5.04173	-7.03302	-6.40116	1.14658	1.08519	1.52299	-1.46059	-1.40439	-1.6201	5.26714	5.77624	3.97409	2.11299	1.98423	1.84186	-0.090855	-0.49942	-1.89318	1.61487	1.98151	2.9146	-2.14931	-2.20586	-3.60497	0.890368
>1086N	-0.929109	-0.474599	-0.582242	-3.42977	-3.80522	-2.93942	-1.73812	-2.44761	-1.8649	1.62203	2.44471	1.66856	4.51731	4.85293	4.67526	-2.09508	-0.101397	-0.182621	11.4894	10.3683	9.94601	-2.57293	-1.85338	-2.81289	-2.8718	-2.59008	-3.33405	-0.874057	-0.06428	-2.07557	0.555815	0.246897	-1.9812	6.19534	7.5533	6.77915	3.09345	3.12415	1.87313	2.0116	2.16768	0.646331	3.98512	3.59215	-0.394469	-0.906669	-0.335341	-1.85813	-1.2778
>1086D	-1.09618	-0.723388	-0.976153	-7.43252	-8.94038	-7.51994	-0.032862	1.18798	1.03924	1.79982	-0.770306	-0.303692	0.967627	0.121128	-0.282915	-1.15648	-1.20093	0.902268	N/A	4.11974	1.87536	-0.634334	0.953971	-1.26857	-0.933202	-1.36769	-2.20476	0.833968	4.11648	1.99386	3.43322	6.7746	3.40785	10.0977	12.7599	10.6768	-1.22287	1.48012	-1.1383	5.70401	7.06905	4.78454	0.559668	2.89769	0.223887	3.26453	5.05294	2.81242	4.16235
>1086E	-1.14568	-0.854409	-0.729818	-4.9326	-4.98042	-5.46785	-2.35479	-3.51246	-2.13069	1.53679	2.22969	0.111346	5.51195	4.87602	5.96501	1.16545	0.799068	-1.09773	10.1112	11.0115	12.7656	0.365666	N/A	0.731428	-0.933202	N/A	0.380199	-1.00467	1.53908	0.905633	1.31762	0.676709	0.547231	8.12231	8.01266	9.3256	2.45077	2.92372	3.62275	3.91988	3.62204	3.5287	3.60974	4.56186	6.18661	1.20188	1.17428	3.72435	0.572396
>1086G	-1.28044	-0.890802	-0.889942	-6.38005	-7.90475	-7.73794	-1.03286	N/A	N/A	N/A	N/A	N/A	N/A	N/A	N/A	N/A	N/A	2.2242	N/A	4.11974	0.553436	N/A	N/A	N/A	N/A	N/A	N/A	0.421762	1.83985	2.20838	3.73831	3.35089	3.84344	7.57811	11.2301	10.3904	-3.23644	-1.74066	-1.8209	5.22204	6.75532	8.03865	-2.70401	-1.79891	-1.79123	2.54562	4.20714	3.35372	1.99441
>1086P	-1.04252	-0.807304	-1.19792	-8.84917	-10.2195	-6.66115	-1.03286	N/A	-2.96076	N/A	1.22969	N/A	N/A	N/A	1.13212	N/A	N/A	2.90227	N/A	N/A	-0.124636	N/A	N/A	N/A	N/A	N/A	N/A	4.57522	4.92955	-0.010642	4.84987	5.54582	3.02874	9.20899	11.4924	7.75315	6.32419	7.57607	4.45002	6.69548	7.91895	3.75044	-0.246077	1.42776	-2.74996	7.20144	6.06788	1.86875	0.750336
>1087I	-1.2083	-0.807471	-1.01892	-6.7884	-8.32429	-7.94517	-2.61782	-1.39698	-1.54573	N/A	N/A	1.11135	3.19002	1.12113	1.71708	N/A	N/A	N/A	9.98549	9.80624	10.6763	N/A	N/A	N/A	N/A	N/A	0.795237	0.790971	3.80998	1.31491	3.90768	3.76153	2.88555	9.85348	9.25421	11.6838	2.19221	5.3799	4.99412	6.50629	7.93385	6.74299	4.52939	4.00729	4.89078	2.63371	4.15636	2.98743	1.35724
>1087L	-1.35516	-0.831684	-1.3197	-8.59671	-10.2553	-7.27762	-1.03286	N/A	-2.28269	1.21486	N/A	N/A	N/A	N/A	1.13212	N/A	N/A	1.90227	N/A	5.44167	3.19729	N/A	N/A	N/A	N/A	N/A	N/A	2.07944	5.52851	0.123103	4.1191	5.25601	2.80618	8.69282	10.3502	8.17316	-1.63617	-0.017603	-0.552796	7.22994	8.74325	4.9252	0.984294	0.762089	-1.45616	5.23112	6.86647	3.1469	1.76176
>1087V	-1.00942	-0.458127	-1.19707	-4.55282	-5.37042	-4.4638	-0.386499	-0.116873	-0.545727	-0.370103	0.390158	-0.236578	0.020094	-0.381372	0.231658	-0.156478	-1.11847	0.094913	0.458008	3.11974	0.460327	0.003096	0.188436	0.383505	-0.015665	-0.367687	0.795237	0.322009	0.361233	0.81651	0.948684	2.11525	-0.401644	8.06998	7.77346	6.74193	0.864216	2.05698	1.45007	3.25494	3.86572	2.1061	1.00754	0.253631	-1.72963	0.320124	1.41227	-0.493941	-3.25651
>1087M	-1.50182	-0.86941	-1.52566	-7.01175	-10.3642	-8.54026	-2.61782	1.18798	-0.960764	1.79982	0.229694	N/A	N/A	-0.878872	N/A	3.16545	-1.20093	N/A	0.721043	N/A	N/A	N/A	0.953971	N/A	N/A	-1.36769	N/A	0.588151	3.81907	1.49456	2.65333	5.30559	3.0292	1.27522	3.47824	2.00254	-3.38317	1.06284	-1.74721	5.5721	8.76729	6.28059	-1.94321	1.04095	1.65387	4.16073	6.85065	4.14921	-0.598269
>1087F	-1.38759	-0.938214	-1.36529	-5.4647	-10.2971	-9.70231	-2.69583	N/A	1.03924	1.43725	N/A	-0.888654	0.797702	N/A	-0.867878	0.580488	N/A	-0.097732	1.72104	N/A	3.46033	-1.2193	N/A	-0.268572	-1.51816	N/A	-0.204763	-1.23223	3.46439	2.39095	1.95477	5.14713	5.01353	-1.37836	4.92723	4.17337	-4.87455	1.46847	2.10893	3.7074	8.43714	7.16188	-2.19116	1.27723	1.03564	3.92649	7.84012	4.37031	-1.39043
>1087Y	-1.24424	-0.896799	-1.59538	-6.06995	-8.72238	-5.68619	-1.20279	-0.812019	-2.13069	0.799822	N/A	-0.888654	-1.61734	1.70609	-0.867878	-2.15648	N/A	-1.09773	N/A	N/A	N/A	-1.63433	N/A	0.731428	-1.9332	N/A	-1.20476	0.13481	5.14478	-0.892915	3.08731	4.19098	0.74455	-0.023391	3.48531	-0.338412	-3.64191	0.505077	-3.93462	5.3649	7.89722	4.43784	-2.60094	-0.160732	-2.89691	1.94905	5.01727	1.43061	-1.07468
>1087W	-1.04919	-0.706874	-1.14814	-8.23988	-9.71725	-8.1083	-1.03286	N/A	-0.960764	N/A	N/A	N/A	N/A	N/A	N/A	N/A	N/A	N/A	N/A	N/A	N/A	N/A	N/A	N/A	N/A	N/A	N/A	2.3005	3.61313	1.55461	5.9374	5.33108	3.20188	2.09725	5.60892	2.30609	-1.35509	1.02805	-0.521957	6.71068	7.79021	5.64897	-0.947085	1.28621	-1.05091	4.6552	5.30539	2.84156	-0.239744
>1087S	-0.537729	-0.304326	-0.591991	-0.82659	-1.06841	-0.754358	0.030107	0.049142	-0.024727	-0.007146	0.047161	0.006304	-0.046	0.059834	-0.040691	-0.014859	-0.020432	0.012111	-0.054008	-0.22946	-0.066408	0.025017	-0.033834	-0.042337	-0.031825	-0.020989	0.084743	-2.54351	-2.03335	-2.15408	-1.22275	-2.85174	-3.75357	4.87124	5.0679	5.09369	-3.86373	-3.40822	-4.11017	0.552432	-0.615136	-1.52211	-0.292778	-1.46781	-1.22681	-1.47207	-1.1872	-2.1247	-3.58956
>1087T	-1.19413	-0.859566	-1.19361	-4.93155	-5.03861	-4.84883	-0.19636	-0.522512	0.181255	-0.107069	0.979715	-0.718729	0.19824	0.519678	-0.47556	0.057647	0.293832	-0.342845	0.506918	0.9729	1.2904	0.181241	0.664464	-0.020644	0.280922	0.260345	-0.07548	-1.39994	0.229798	0.527061	2.78295	0.185739	1.05525	7.36735	7.03428	9.0258	-1.76484	-0.539558	-0.742755	4.41578	4.40107	3.79475	-0.686042	-1.38084	0.527558	2.44429	2.69714	1.54186	-2.11997
>1087C	-1.20548	-0.646798	-1.11782	-7.98711	-9.68086	-8.04216	-2.03286	-0.812019	-1.96076	1.21486	N/A	N/A	N/A	N/A	N/A	N/A	0.799068	N/A	N/A	2.11974	N/A	N/A	N/A	N/A	N/A	0.632313	1.3802	2.01531	3.5663	1.50221	3.25292	5.2274	2.11099	10.8085	12.8755	10.3758	-2.59108	1.37874	-2.44984	7.36731	8.68969	6.42495	-1.92738	-0.373113	-1.70645	4.24746	5.84028	6.54615	0.993567
>1087H	-1.24139	-0.84285	-1.54398	-9.36663	-9.90024	-8.03144	N/A	N/A	-0.960764	N/A	N/A	N/A	N/A	N/A	N/A	N/A	N/A	N/A	N/A	4.11974	N/A	N/A	N/A	N/A	N/A	N/A	N/A	3.172	4.48033	2.85011	5.26353	5.02757	3.71057	4.53299	4.47714	1.80873	1.84172	-0.132678	-1.80553	8.27039	8.77919	6.27992	1.6017	1.64057	0.544089	5.32297	5.99968	3.20341	3.09647
>1087K	-1.28461	-1.00099	-1.12321	-7.57353	-9.99222	-9.70231	-2.03286	N/A	N/A	N/A	N/A	N/A	N/A	N/A	N/A	N/A	N/A	N/A	N/A	N/A	N/A	N/A	N/A	N/A	N/A	N/A	N/A	1.44787	6.08947	2.94194	4.99319	6.78918	4.40482	1.00314	3.38478	5.02872	-2.4584	-0.084812	-0.255142	6.51382	8.85218	7.90349	-0.447418	1.86875	1.77887	3.75588	6.67011	5.55538	0.649925
>1087R	-1.32964	-0.773029	-1.25565	-8.23988	-9.93155	-6.11132	-1.03286	N/A	-2.13069	N/A	N/A	1.9187	N/A	N/A	1.13212	N/A	N/A	2.07219	N/A	N/A	-0.294561	N/A	N/A	-0.268572	N/A	N/A	-1.20476	2.27533	4.91208	-0.432074	6.3413	5.46501	0.997183	2.00347	3.63057	1.064	-1.53517	1.06895	-3.70757	7.35704	8.7635	5.55704	-0.322377	1.09126	-2.27345	4.62091	6.46135	1.84088	1.8132
>1087Q	-1.1872	-0.683671	-1.54376	-9.60245	-8.65608	-9.21327	N/A	-1.39698	N/A	N/A	N/A	N/A	N/A	N/A	N/A	N/A	N/A	N/A	N/A	4.11974	N/A	N/A	2.95397	N/A	N/A	N/A	N/A	3.21561	3.0956	2.207	5.24242	3.74983	4.64101	7.33969	5.80068	6.4493	-0.439315	-1.31369	-0.768002	8.56135	7.54461	7.06487	0.887385	-0.316976	0.938921	6.22537	5.56614	5.2103	3.203
>1087N	-1.44901	-0.869269	-1.45337	-7.77491	-9.48972	-7.15297	-1.03286	N/A	-1.54573	N/A	N/A	N/A	N/A	N/A	N/A	1.42849	N/A	N/A	1.45801	N/A	N/A	1.36567	N/A	N/A	N/A	N/A	N/A	2.12246	5.78833	1.0166	4.30475	6.33978	2.40729	1.9203	5.49571	2.96517	-0.646582	0.01574	-2.22252	6.29324	7.93464	5.0541	0.204623	1.68461	-0.556766	4.20519	6.18724	2.98206	0.638498
>1087D	-1.30872	-0.990881	-1.32763	-5.498	-5.51794	-4.7684	0.104642	-0.318979	-0.873301	0.077356	-0.018234	-0.391155	0.010696	0.396763	0.629622	0.027947	-0.44886	-0.097732	-0.600885	1.11974	0.787901	0.298552	1.40648	0.344405	0.414721	-0.367687	0.029702	1.02826	0.460225	-2.37707	1.95219	0.32871	0.060406	0.531197	-1.55985	0.033304	-1.64054	-2.42687	-1.95073	4.22384	4.03538	2.89403	-1.2716	-2.86618	-3.62395	3.144	2.66382	0.783353	-1.68705
>1087E	-1.27022	-0.895445	-1.18333	-9.1009	-9.61073	-7.34781	-1.03286	0.187981	-2.76812	N/A	-0.770306	1.11135	N/A	-0.878872	N/A	N/A	-1.20093	N/A	5.3649	N/A	N/A	1.95063	0.953971	N/A	N/A	-1.36769	N/A	2.40397	4.78585	0.013385	4.38423	5.27036	1.55252	2.07017	4.04005	1.46875	-1.4064	-1.0367	-3.09356	8.99567	10.3358	5.78437	3.82083	1.37729	-0.5115	4.57181	7.17015	2.30966	2.23579
>1087G	-1.10852	-0.444624	-1.20521	-6.49964	-8.46852	-6.21833	-0.395432	0.995336	-0.69773	-0.592496	-0.992699	-0.473617	-0.102762	-0.101264	0.132122	-0.37887	-0.686359	0.776737	1.45801	0.797813	0.415932	-0.441689	0.731579	-0.268572	0.066798	-1.17504	-0.789726	-0.124147	2.72616	-0.918046	3.10615	4.46601	0.662638	9.3803	10.4326	9.28263	-0.037082	2.13831	-0.256998	5.10327	7.02363	3.84492	-2.57315	0.031722	-1.82541	2.20502	4.36718	1.26059	-1.06821
>1087P	-1.15543	-0.620954	-0.885724	-7.16122	-9.15268	-8.72023	-2.35479	-0.812019	-0.960764	N/A	N/A	N/A	N/A	N/A	1.13212	N/A	N/A	N/A	4.04297	5.11974	5.68272	N/A	N/A	1.73143	1.0668	N/A	N/A	0.545356	3.9605	3.05686	2.98855	4.41877	5.44281	7.08853	9.43619	10.4566	-2.80002	-0.977297	-1.20227	5.19215	6.88202	5.90215	-2.16514	-0.629988	-0.653108	3.36054	5.7921	4.38469	1.03722
>1088A	-1.42162	-1.02267	-1.40772	-5.11059	-5.44297	-5.24388	-0.032862	-0.165656	-0.323334	0.285248	0.452086	0.303991	0.148199	0.809184	0.324767	-0.230479	0.436497	0.48723	-0.204957	-0.687614	-0.516953	-0.148907	0.784046	-0.075926	-0.447776	-0.07818	0.447313	0.014987	0.286609	-0.976729	1.6138	1.94595	-0.464114	2.02369	1.88041	1.3496	3.24096	3.72428	3.52363	3.18146	3.31715	2.40679	-3.78163	-2.86149	-2.55403	0.439328	0.83446	5.11788	-3.00924
>1088I	-1.57439	-0.849644	-1.47889	-8.5559	-8.83075	-8.03383	-1.03286	-1.39698	-1.54573	N/A	N/A	N/A	N/A	N/A	N/A	N/A	N/A	1.48723	N/A	N/A	1.2904	N/A	N/A	N/A	N/A	N/A	N/A	1.79055	1.90941	0.75415	3.85314	3.58108	2.31091	2.68009	3.47782	2.98105	-0.712962	-1.51106	-2.09472	7.9361	8.17992	6.79688	-0.180745	-0.467393	-0.910379	3.78541	4.25049	5.70182	1.24865
>1088L	-1.36839	-0.927552	-1.29367	-9.26902	-8.25996	-6.31112	N/A	-1.39698	-2.96076	N/A	N/A	1.11135	N/A	N/A	2.13212	N/A	N/A	N/A	N/A	N/A	N/A	N/A	N/A	N/A	N/A	N/A	N/A	2.81106	2.64078	0.265424	6.63792	3.37306	0.958506	2.77042	1.6467	0.050804	-0.663468	0.107057	-3.65382	7.82229	6.48249	3.88153	0.332605	-1.11819	-2.70837	4.66465	3.71685	2.4353	1.26189
>1088V	-1.56847	-0.812623	-1.30732	-3.5359	-4.4857	-3.73586	0.023722	0.410374	0.121698	0.321774	-0.023072	0.111346	-0.069848	-0.04237	-0.163334	0.5354	0.23964	0.432782	-0.179422	-0.543224	-0.240113	0.279936	-0.531456	0.298469	0.010214	0.267902	-0.178291	-0.806835	-0.452919	-1.53829	-0.633093	0.5935	-1.53972	-1.27985	-0.425663	-0.935951	-1.6838	-0.713737	-1.43806	1.56683	2.31765	0.775761	-3.75847	-4.57947	-2.94942	1.49224	0.285587	-0.217275	-4.16611
>1088M	-1.43047	-0.973525	-1.4482	-9.27622	-9.86823	-9.22587	N/A	N/A	N/A	N/A	N/A	1.11135	N/A	N/A	N/A	N/A	N/A	N/A	N/A	N/A	N/A	N/A	N/A	N/A	N/A	N/A	N/A	2.94634	3.33025	2.22712	5.04774	4.92747	5.38675	3.74436	3.23192	2.93581	-0.607954	1.93606	-0.646554	7.30223	7.67724	6.35888	1.17541	1.01927	1.01007	5.12153	10.0626	4.55153	1.73927
>1088F	-1.22487	-0.801877	-1.44637	-6.57936	-9.45934	-6.64717	-2.35479	N/A	-1.96076	N/A	N/A	N/A	N/A	N/A	N/A	N/A	N/A	N/A	N/A	N/A	N/A	N/A	2.95397	2.31639	N/A	N/A	N/A	0.738462	3.4111	0.190696	2.88042	5.14506	1.91216	0.641742	3.36204	1.86698	-2.96468	-0.138836	-2.83443	4.40417	7.07287	3.66983	-1.78448	0.502233	-2.0195	1.97499	5.2434	1.59173	0.036178
>1088Y	-1.53198	-0.914805	-1.5762	-7.96502	-8.71725	-7.88818	-1.03286	-0.812019	-0.960764	N/A	N/A	N/A	N/A	N/A	N/A	N/A	N/A	N/A	N/A	4.7047	N/A	N/A	N/A	N/A	N/A	N/A	N/A	1.88852	4.48076	1.2101	4.01199	4.23891	2.67272	1.82239	3.4528	1.97611	-1.72826	-1.1066	-1.78293	6.36416	7.17639	5.90059	-0.958911	-0.666868	-1.18413	3.2752	4.12887	2.46684	0.904773
>1088W	-1.57615	-0.716607	-1.43409	-7.76813	-10.3477	-9.46253	-1.61782	N/A	N/A	2.79982	N/A	N/A	N/A	N/A	N/A	N/A	N/A	N/A	N/A	N/A	N/A	N/A	N/A	N/A	N/A	N/A	N/A	1.09136	3.51404	2.20263	3.18317	5.26109	3.83588	0.889074	3.48274	2.89022	-1.61622	0.915273	-0.803274	7.77788	10.7646	6.90366	-0.968524	1.48156	1.9894	3.55454	6.4085	4.58996	0.25003
>1088S	-1.50994	-0.970696	-1.67252	-8.78504	-9.45934	-8.58984	N/A	N/A	N/A	N/A	N/A	N/A	N/A	N/A	N/A	1.42849	N/A	N/A	1.45801	N/A	N/A	N/A	N/A	N/A	N/A	N/A	N/A	2.89078	5.67393	2.11881	5.03108	5.14506	4.75904	2.60522	3.21475	2.69816	-0.782996	0.892826	1.34898	7.7346	8.30991	6.73772	1.33156	-0.050308	2.32018	4.2663	5.3637	3.5958	0.847168
>1088T	-1.49565	-0.78722	-1.51028	-8.14873	-8.99222	-8.10148	-1.03286	-0.812019	-0.960764	N/A	N/A	N/A	N/A	N/A	N/A	N/A	N/A	N/A	N/A	N/A	N/A	N/A	N/A	N/A	N/A	N/A	N/A	3.88996	5.19399	1.20146	4.06112	5.90355	2.83698	4.05205	2.43624	4.52491	-1.56005	-0.773333	-1.44143	6.82752	7.46571	5.91701	0.047923	0.471678	-0.062167	5.05312	4.6269	3.05035	0.878562
>1088C	-1.35019	-0.812204	-1.2569	-4.00494	-4.38253	-4.06561	-0.492293	-0.566906	-0.375802	-0.463213	-0.069867	0.314879	1.05509	0.612982	0.54716	0.515947	0.258499	0.381436	0.955508	-1.33969	-1.6482	0.575119	0.538934	0.271997	0.767237	0.332753	-0.079233	-2.41714	0.315965	-2.01372	-0.234093	-0.554818	0.208341	-1.68998	-1.24614	-0.287154	-1.61483	-1.53205	-1.40387	2.796	2.82745	2.06448	-3.01992	-4.17284	-4.21895	-0.599434	0.031469	-0.998389	-2.75173
>1088H	-1.49806	-0.79062	-1.48456	-8.18741	-9.02991	-8.16829	-1.03286	-0.812019	-0.960764	N/A	N/A	N/A	N/A	N/A	N/A	N/A	N/A	N/A	N/A	N/A	4.46033	N/A	N/A	N/A	N/A	N/A	N/A	2.86076	3.54666	2.28585	4.06707	7.14529	2.97214	1.91366	2.6933	2.07458	-0.641108	-1.00146	-1.65556	6.10476	6.97234	5.49923	-0.490941	-0.086399	-0.529278	4.45669	5.52494	4.05396	0.490978
>1088K	-1.45196	-0.798242	-1.27022	-8.05143	-8.84022	-8.20056	N/A	N/A	N/A	N/A	N/A	N/A	1.38266	N/A	N/A	N/A	N/A	N/A	N/A	N/A	N/A	N/A	N/A	N/A	N/A	N/A	N/A	1.6849	2.24952	1.19805	4.03362	4.05032	3.00247	1.77523	2.46199	2.17596	-1.79541	-1.0431	-1.5472	6.2437	6.81291	5.48147	-1.68878	-0.315041	0.32765	3.76289	4.93314	3.50402	-0.055838
>1088R	-1.73149	-0.784902	-1.50114	-5.91057	-7.99222	-7.1083	-0.032862	N/A	N/A	-0.785141	N/A	N/A	-0.617336	1.12113	N/A	-1.15648	N/A	N/A	N/A	N/A	N/A	-0.634334	N/A	N/A	-0.933202	N/A	N/A	0.260697	2.32315	-0.120893	1.59307	3.13935	1.72121	0.296816	1.31272	0.77726	-4.14459	-2.15499	-2.83709	4.38137	6.32821	4.81522	-3.49878	-2.03528	-2.42086	1.69699	5.05302	2.32624	-2.58199
>1088Q	-1.51748	-0.747349	-1.63011	-7.43252	-8.33771	-7.28727	N/A	N/A	N/A	N/A	N/A	N/A	N/A	N/A	N/A	N/A	N/A	N/A	N/A	N/A	N/A	N/A	N/A	N/A	N/A	N/A	N/A	2.34453	2.1086	1.58124	3.56083	4.13847	2.47158	1.30071	3.22938	1.5701	-2.34841	-1.40724	-2.44302	5.21527	6.02461	4.34813	-1.64592	-1.38964	-1.99932	2.93996	3.82845	1.92371	-0.601411
>1088N	-1.3552	-1.01581	-1.34815	-6.42514	-9.70695	-7.20693	-2.84022	N/A	-1.96076	N/A	N/A	1.69631	1.96763	N/A	1.13212	3.16545	N/A	N/A	0.721043	N/A	3.87536	N/A	N/A	N/A	N/A	N/A	N/A	1.20416	3.32376	1.97916	2.301	4.99085	1.82155	0.224487	3.30387	1.16577	-3.34549	-0.111535	-2.53038	5.12727	8.24687	5.37741	-2.23826	0.790479	-1.67408	1.83552	6.49626	2.05597	-1.48406
>1088D	-1.25837	-0.848798	-1.60985	-5.20411	-5.90074	-4.97201	-0.35479	-0.174589	-0.323334	-0.615216	1.0073	0.210881	0.289555	0.220664	0.231658	0.367084	1.07917	0.48723	-0.480591	-0.967722	0.483047	0.365666	0.953971	-0.490964	-0.232763	0.824958	0.447313	0.326679	1.34852	-0.001412	0.923604	1.03884	-0.443749	0.787722	-0.544287	-1.28299	-1.29382	-1.06256	-1.00305	3.70869	4.06973	2.60906	-2.3006	-1.03212	-2.1097	0.49142	1.35763	-0.359995	-1.92404
>1088E	-1.27349	-0.853222	-1.48566	-6.86038	-8.00068	-7.20056	-1.61782	-0.812019	-0.960764	1.21486	N/A	1.69631	N/A	N/A	N/A	N/A	N/A	N/A	N/A	N/A	3.87536	N/A	N/A	N/A	N/A	N/A	N/A	0.623826	2.58986	0.341446	2.87774	4.4203	2.00247	0.798008	1.76612	1.24635	-2.76756	-0.200217	-2.40883	4.78229	5.91346	4.49381	-2.63591	1.54901	-2.02799	2.00937	3.42042	1.81634	-0.719639
>1088P	-0.947812	-0.649295	-1.19353	-5.48315	-7.50169	-7.78977	-2.61782	-0.812019	N/A	N/A	N/A	N/A	N/A	N/A	N/A	0.843522	N/A	0.902268	2.04297	N/A	1.87536	N/A	N/A	N/A	1.0668	N/A	N/A	-0.015583	1.03464	3.31935	3.06262	2.8158	2.60143	-0.979249	0.882632	3.7221	-3.50755	-0.389144	-2.14651	3.70321	5.46929	7.99317	-4.36016	-2.73835	-2.05857	0.699641	3.00533	2.45423	-2.91286
>1089A	-0.589709	-0.440805	-0.199479	-1.32712	-1.84272	-1.60494	-0.59746	-0.607384	-0.454992	2.49287	2.48696	2.35313	2.40426	2.24552	2.12019	0.118812	-0.314291	-0.282589	3.96805	4.63215	3.6742	-2.94837	-2.03517	-3.15657	-2.67105	-2.52495	-2.8504	-1.73521	-1.00101	-0.960794	-2.00853	-1.08949	-1.72835	5.16364	4.73806	5.62109	0.186831	1.49837	0.925894	-0.377934	0.065251	-0.849477	0.870921	0.625806	0.477432	-2.75919	-2.0114	-3.00069	0.162639
>1089I	-0.496248	-0.004991	-0.285062	-0.275161	-0.407665	-0.699206	-0.199111	-0.421583	-0.290469	-2.35913	-1.97976	-1.90828	-0.09617	-0.454999	-0.309147	-0.531689	-0.534427	-0.088017	-0.556347	-0.893721	0.411083	-3.79329	-2.12995	-3.39056	0.693965	0.276311	0.588598	-3.27296	-4.2512	-3.7333	6.19376	5.51897	4.41883	-3.47144	-3.32984	-3.70674	-4.69106	-3.55738	-2.98067	7.59264	5.63354	5.36648	-2.04032	-1.89713	-2.14546	5.5799	4.14301	-0.285842	0.589956
>1089L	-0.24908	-0.093689	-0.443999	-0.239238	-0.661704	-1.00886	-0.187924	-0.129277	-0.512043	1.97467	1.90379	2.26328	1.04039	1.19312	1.54958	-0.076365	-0.372639	0.096646	1.5244	1.19228	0.777559	-4.16743	-2.84563	-3.64708	-2.40058	-2.08408	-1.65728	-1.67661	-0.254652	0.656512	-2.81622	-2.07024	-4.75661	1.22036	2.84613	3.27824	-0.219163	0.631992	1.34472	-0.601163	0.734662	-0.766504	0.928985	0.401799	1.77685	-3.66041	-2.98233	-2.57907	-3.70763
>1089M	0.133559	-0.217563	0.52642	-0.15585	-0.27602	0.576125	0.161424	-0.206929	-0.086202	-0.908933	-0.766677	-0.840193	-0.184234	0.031165	-0.106038	-0.57024	-0.07904	-0.380162	-0.486978	-1.11158	-1.29048	-3.9833	-3.21959	-4.55509	0.082024	0.237723	-0.046836	-4.28478	-4.96341	-7.1769	1.73532	0.860381	1.36409	-6.15191	-5.0417	-6.57976	-0.47717	-0.647943	-2.03154	-0.027853	0.823516	-1.80157	-2.88195	-1.54538	-3.29794	1.28356	-2.63105	-0.146136	-4.17321
>1089F	-0.612957	-0.343094	-0.515999	-1.41024	-1.96496	-0.861607	-0.806908	-0.57977	-1.24882	2.80124	2.43991	3.38423	2.84132	2.16066	3.27071	-0.262737	-0.469636	0.024474	6.43704	6.46141	6.53871	-1.74981	-1.13349	-1.76842	-1.92469	-2.19881	-2.27834	-2.88479	-1.4022	-1.29753	1.87559	1.51989	-0.461817	3.37317	4.34488	4.8607	1.06633	2.03177	0.346292	1.13609	0.558744	-1.34642	1.15819	1.48666	1.0006	-2.46529	-1.65549	-3.81274	0.269156
>1089Y	-0.710734	-0.546217	-0.99749	-3.90847	-6.61404	-5.1471	-3.17582	-3.13395	-1.32333	3.05616	3.68913	1.21088	5.46304	5.54739	4.27896	0.065914	2.38403	-1.90509	11.5832	8.98186	10.2634	-0.634334	2.95397	-2.07593	-1.51816	N/A	-1.01212	-1.08624	3.04576	-0.445939	-0.467584	3.19649	1.25741	7.01835	10.3375	8.98938	2.2412	5.65789	4.79291	1.92471	4.44138	2.36387	1.7673	5.87296	4.50488	-0.416141	2.36696	0.100272	1.09082
>1089W	-0.706551	-0.544912	-0.518389	-3.16605	-3.36589	-2.99167	-1.15839	-1.52422	-1.29069	1.96488	2.15084	2.23144	3.01423	3.1057	3.11448	-1.44599	-0.668058	-1.0582	10.0139	9.58687	9.29025	-3.3568	-1.60062	-2.85353	-4.39263	-5.92228	-6.37469	-3.60407	-0.9259	-4.40983	-1.41199	-1.8362	-1.68461	4.35619	4.57997	4.83461	2.83119	2.78186	2.55559	2.25218	2.76899	1.41913	1.83127	1.75991	1.91854	-1.0855	-0.812855	-1.87112	-0.689081
>1089S	-0.441549	-0.58682	-0.703298	-3.4538	-3.45518	-2.92555	-2.09176	-1.81202	-1.66858	2.96618	3.48007	2.52036	4.20709	4.00614	4.16187	-0.256014	-0.025846	-0.341658	8.46082	6.41252	6.54928	-2.2193	0.1697	-2.17546	-4.84009	-2.99995	-5.69662	-1.14341	0.176661	-1.90281	0.297745	-0.366547	-2.32404	6.54547	6.54677	6.5046	2.53132	1.75144	1.67169	3.29867	1.57253	0.46131	2.63355	3.04612	-0.02814	-0.940357	-0.634755	-0.624288	1.34538
>1089T	-0.629861	-0.439959	-0.36639	-2.95996	-1.87528	-2.46248	-1.34406	-1.22166	-1.05474	2.99913	3.13227	3.07624	3.38933	3.16356	3.45127	-0.156478	-0.566582	-0.371907	4.90279	6.74123	4.70649	-3.38922	-2.11212	-4.96901	-3.68809	-4.84881	-4.9052	-0.482005	-2.31488	-3.68299	-0.575894	-1.83015	-1.60495	5.52333	4.56725	5.23589	2.73079	1.26359	1.77389	1.14125	-0.078833	-0.137029	3.00688	1.41447	3.57944	-0.62967	-1.25974	-0.6269	0.112865
>1089C	-0.393678	-0.071599	0.034198	-0.178441	-0.207506	0.5779	-0.05588	-0.120284	0.054274	0.405114	0.807634	0.58372	0.417722	0.569164	0.633108	-0.034819	0.068885	-0.133476	1.7116	-0.862932	-0.562757	-1.78528	-3.23462	-4.64601	-0.784205	-0.354152	-0.65882	-2.07523	-1.45206	-2.87538	-1.75609	-1.52005	-3.84425	1.00028	1.03181	1.44108	-0.504086	0.455403	-0.452963	-1.33734	-1.43003	-2.96169	0.11069	0.527639	0.053979	-1.30882	-4.00318	-2.65767	-1.27684
>1089H	-0.657877	-0.516805	-0.603183	-4.64251	-3.39711	-2.83743	-0.899595	-1.58731	-1.53267	2.50244	3.25717	3.25062	3.5806	3.69215	3.65738	-2.65898	-0.043391	-0.552298	8.70594	6.23904	6.68272	-2.7218	-0.161506	-4.47802	-4.02067	-2.7462	-3.09229	0.655693	-0.276306	-1.6605	0.816767	-0.120631	-2.23918	8.72804	6.71082	4.94888	3.23223	1.83776	-0.070735	3.32131	2.17461	0.796405	3.46267	1.8635	2.24919	0.657749	-0.300505	-1.70221	0.320685
>1089K	-0.869386	-0.357129	-0.991355	-6.57936	-8.22668	-5.42478	-1.03286	N/A	-1.96076	N/A	N/A	1.69631	1.38266	N/A	N/A	N/A	N/A	0.902268	N/A	N/A	4.19729	1.36567	N/A	1.73143	N/A	N/A	N/A	0.770524	2.26475	0.064708	3.75829	5.23126	0.473887	9.09355	11.6343	7.75149	1.18475	2.50033	-2.58235	5.07713	6.39567	3.14831	4.4503	5.48608	3.74736	2.57965	4.26228	0.836845	-1.10584
>1089R	-0.941377	-0.553828	-0.974376	-6.95907	-9.06664	-8.47842	-1.61782	N/A	N/A	N/A	N/A	N/A	N/A	N/A	N/A	N/A	N/A	N/A	4.62793	5.11974	N/A	N/A	N/A	N/A	N/A	N/A	1.79524	0.468976	4.37917	2.39079	4.43037	3.787	3.72743	10.6645	12.0167	11.4101	1.65545	5.49876	5.10849	6.63017	8.82644	7.50451	5.251	4.81479	1.6191	4.77791	9.86653	6.23033	0.518976
>1089Q	-0.516261	-0.422536	-0.645628	-3.05448	-1.84788	-2.70807	-0.737406	-1.13698	-1.4347	2.49889	2.89585	3.78377	2.29311	2.95641	3.53963	-0.451934	-0.141431	0.840867	5.80754	5.11609	4.86487	-3.38922	-2.03092	-2.4385	-5.68809	-5.35258	-5.37469	-0.031987	-0.360664	-1.02176	-1.16692	-1.97199	-1.61814	6.51077	4.47452	4.79095	3.50155	1.4552	3.36254	1.91384	0.590192	1.95655	1.74417	1.45644	0.815791	-0.945237	-1.98587	-1.82541	1.48519
>1089N	-0.597988	-0.335479	-0.370243	-3.47066	-2.14031	-1.9109	-1.57343	-1.04809	-1.67126	3.34039	2.63266	3.49322	3.90051	2.96467	3.7847	-1.03095	-0.738589	0.215426	6.38875	5.18791	5.36956	-1.5088	-1.53788	-3.31297	-1.80767	-4.85954	-5.24916	2.27099	-2.50126	-0.921694	0.310894	-1.05322	-2.39743	5.9634	4.26674	3.99127	3.13363	2.00898	2.50295	2.38346	1.95388	1.10434	2.82327	2.32521	2.31137	-0.251073	-1.1818	-2.21983	2.53584
>1089D	-0.453776	-0.443755	-0.134787	-0.516764	-0.709023	-0.594624	-0.064141	-0.148002	-0.036351	1.9089	1.74225	1.7346	1.44834	1.22804	1.18579	-0.072041	-0.231521	-0.355837	2.1747	2.56789	1.78843	-0.8793	-1.2517	-1.67774	-1.10511	-0.766007	-1.41311	-1.15194	-0.800467	-1.08069	-2.29176	-2.02765	-0.280193	0.642493	1.4945	1.65623	0.89192	0.34427	0.688168	0.187863	-1.15662	-1.64232	-0.243874	-0.398421	-0.388655	-3.82555	-3.40925	-4.33996	1.29246
>1089E	-0.258845	-0.465394	-0.550083	-1.04663	-1.96232	-1.93022	-0.5093	-0.38427	-1.13441	3.14133	2.97895	3.93301	2.27092	1.76194	2.57622	-0.307486	-0.61597	0.090713	3.73958	1.74628	1.50858	4.4751	-1.4866	-3.69484	-4.67916	-4.29369	-3.04607	-1.28648	-0.84019	-1.33462	-1.33579	-2.98864	-1.50873	3.07314	3.62325	3.34499	1.19747	2.26185	1.19757	-0.704961	2.14303	-0.406262	1.4465	1.00504	0.528179	-2.28391	-1.18376	-1.91281	-1.89339
>1089G	-0.921286	-0.478793	-1.04599	-5.4647	-5.58975	-4.42603	-0.032862	0.131398	-0.505085	-0.126178	-0.3267	0.049945	0.889624	0.177712	0.302047	0.119157	0.013192	-0.595232	3.16326	2.16865	5.19729	0.57717	0.48004	-0.394102	0.278302	-0.367687	-0.266164	0.157591	1.43712	-1.61114	2.7863	1.687	-0.962766	10.0298	8.71061	8.45233	3.6522	2.92661	2.50518	4.49072	4.49764	2.80004	4.31339	2.72797	1.00946	2.24472	2.58227	0.563234	0.644338
>1089P	-1.05289	-0.450804	-1.01171	-3.89336	-3.49724	-3.91752	-1.25009	-1.48444	-1.48433	2.64782	3.13056	3.77312	2.56853	3.19794	3.45405	-0.086089	-0.051185	0.456857	5.52717	5.33194	4.82857	-2.14891	-0.724101	-2.26857	-4.25513	-4.36769	-5.20476	-2.9293	-0.8528	-2.44548	0.155444	-0.323868	0.118374	-0.875264	-1.63966	-2.91949	-5.12827	-4.25524	-1.98473	2.37758	1.83323	1.52343	1.05197	0.771748	-1.00593	-0.460636	-0.49193	-1.04938	-1.74604
>1090I	0.053845	-0.297863	0.044716	-0.004756	-0.415266	0.11619	-0.126905	-0.16746	-0.309667	0.715159	0.587836	1.01366	0.507884	0.231006	0.775345	0.077614	0.151802	0.289601	0.074403	-0.787149	0.290402	-1.83447	-2.70554	-3.43744	-0.988441	-0.536315	-0.240018	-4.04456	-4.49905	-4.12585	-2.11558	-4.29283	-4.30649	0.812744	1.17043	0.819165	-0.206511	0.261545	-0.104086	-1.33941	-0.174742	-2.31837	-0.222545	-0.220819	-0.516074	-2.88047	-4.31577	-4.59309	0.623734
>1090L	-0.096733	0.010105	0.170049	0.241283	0.589619	-0.13018	-0.004198	-0.047211	-0.176224	-0.718457	-0.915916	-0.844447	-0.402395	-0.538203	-0.60543	-0.293171	-0.157927	-0.063805	0.477195	-0.489487	-0.95452	-4.21862	-2.81772	-4.13982	0.076227	0.034222	0.039221	-5.18348	-2.63154	-0.037803	-1.54897	-0.3486	-0.255584	-3.83264	-3.53297	-1.97529	-0.448539	-1.17374	-0.212886	-2.49538	-3.12332	-1.98435	-0.819408	-1.038	0.532206	-0.003655	0.586232	-0.589208	-2.84506
>1090V	-0.00759	0.059824	0.230847	-0.46551	-0.053385	0.037459	-0.11551	-0.192948	-0.062565	0.223785	0.249335	0.181768	-0.085186	0.07825	0.139045	-0.099421	-0.180405	0.029706	-0.3127	-0.526776	-0.02582	-3.39651	-2.7875	-3.70528	-0.441872	-0.091232	-0.216609	-3.39882	-1.80748	-2.39361	-0.959138	-4.05768	-0.798902	0.021347	-0.490647	1.67352	0.505843	-0.203953	-0.015198	-2.04012	-0.927295	-3.23964	0.533914	-0.580378	-1.04942	-1.35094	-2.14248	-5.29677	1.44506
>1090M	0.470998	0.154831	-0.26296	0.107856	0.197524	-0.23734	-0.151303	-0.200052	-0.327142	-0.24528	-0.123283	-0.018391	-0.254137	-0.177213	-0.218804	0.002145	-0.052898	-0.272947	4.13619	-1.04424	-0.173134	-4.41569	-3.0095	-4.36265	0.02981	0.019841	-0.240849	-3.17535	-3.30919	-3.71834	-4.56301	-2.15524	-0.470743	-3.26695	-1.96562	0.181669	-2.04863	-0.220936	0.187326	-0.926562	-1.1782	-1.4232	-0.072222	-0.989688	-0.067793	-2.53003	0.037745	-1.8992	-0.368175
>1090F	-0.146082	0.423174	-0.161557	0.236721	0.014428	-0.042514	-0.043305	-0.11334	-0.124524	-0.686054	-0.567532	-0.41627	-0.497431	-0.003449	-0.348091	-0.192102	-0.035678	-0.167286	-0.026191	-0.722536	-0.102875	-4.18892	-3.24243	4.43924	0.088347	-0.081881	0.067642	-6.64206	-4.2197	-5.31625	-0.370653	1.20719	1.34508	-4.78493	-3.93745	-2.71165	-1.1146	-0.415241	-0.41397	-1.49485	-1.41278	-1.12404	-0.442709	-0.803224	0.011412	-0.496872	-0.980533	-1.2451	-1.54388
>1090Y	-0.201536	0.112213	0.12561	0.215001	-0.22423	-0.376442	-0.235497	-0.120482	-0.247212	-0.562617	-0.778212	-0.800203	-0.390079	-0.592055	-0.627424	-0.154635	-0.209829	-0.177937	1.30876	-0.895209	1.12523	-4.33939	-2.41198	-2.89988	0.384849	0.117318	0.287676	-5.81757	-3.73134	-4.76563	1.9724	2.22624	2.90744	-4.18028	-4.13887	-4.46412	0.174267	-0.568081	-0.202672	0.321388	-0.079081	-1.42625	-2.42055	-1.5254	-1.59558	1.13078	0.998234	1.75986	-2.00196
>1090W	-0.126649	-0.121675	-0.199144	-0.008718	0.53473	-1.2139	-0.248411	-0.045303	0.160854	0.705995	0.571673	0.544023	0.189466	0.017341	-0.051496	0.059071	-0.068025	-0.392036	0.050736	0.212479	0.226836	-4.47434	-3.47964	-4.51397	-0.607405	-0.754772	-0.841348	-6.25174	-5.23825	-4.0561	-1.14362	-4.18352	-3.96857	0.107755	-1.86628	-0.082335	0.389998	-0.319603	1.24588	-1.34302	-2.30612	-1.36317	0.091193	-1.18632	1.75221	-3.35687	-2.17095	-3.02665	-2.35963
>1090S	0.126773	-0.117536	-0.145468	-0.135543	-0.601205	-0.034571	-0.055545	-0.053027	-0.113363	1.09362	1.21941	1.05564	0.681387	0.509276	0.581038	0.155006	0.146991	0.148311	-0.111788	-0.377758	-0.093146	-3.8426	-2.56686	-4.15769	-0.807934	-0.566591	-0.480973	-0.300841	0.983103	-0.105345	-1.94387	-0.312396	-3.26871	0.488805	2.11761	1.3824	1.25498	0.259571	-0.381587	-1.31119	0.118644	-2.10774	1.37536	0.79497	-0.76744	-1.95914	-0.528257	-2.49891	-0.466003
>1090T	-0.052683	0.1172	-0.145032	-0.26392	0.118153	-0.368117	-0.154818	0.049974	-0.003463	0.529461	0.296952	0.332539	0.352103	0.055558	0.120895	0.014427	0.042448	-0.246322	0.38336	1.30636	0.800629	-2.56665	-1.99548	-4.15052	-0.341118	-0.428296	-0.554213	1.976	-3.24942	-0.453335	-1.91241	-1.46985	0.592414	-0.7412	0.446533	-1.83252	0.456427	0.480831	-0.421738	-0.786517	-1.56304	-1.30094	0.93849	-1.46975	0.075546	-3.90407	-0.842241	-3.19587	0.384704
>1090C	0.03904	-0.119197	-0.135047	-0.137751	-1.11994	-0.552006	0.035086	-0.096079	-0.070667	-0.373024	-0.259476	-0.263238	-0.113892	-0.202202	-0.402345	-0.17114	-0.033501	0.00746	-0.212714	-0.939707	-0.586429	-4.28038	-3.63849	-4.24966	-0.150862	-0.356517	-0.445887	-1.48789	0.75841	0.152026	1.06889	2.24073	1.64735	-1.20289	-1.02162	-2.37425	0.199153	1.16096	0.676219	2.38943	-1.10256	-1.50856	-1.04095	0.335755	-0.641903	0.640651	0.568711	0.761253	0.066268
>1090H	0.283689	0.028138	0.004408	0.571325	-0.776659	0.238974	-0.19437	0.133107	0.076321	-0.527878	-0.560897	-0.363312	-0.450686	-0.567842	-0.385568	-0.244221	-0.100849	-0.199761	-0.162068	-0.874133	-0.231407	-4.46882	-2.69318	-4.46933	-0.184254	-0.52941	0.15383	-1.47259	-0.308591	-1.41923	2.02325	2.26175	0.941457	-4.11895	-2.62642	-3.16869	-0.659201	0.717728	0.187304	-1.19113	0.339422	-1.63819	-0.797862	-1.29655	-1.01783	0.945731	0.008653	0.30064	-3.00909
>1090K	-0.321082	-0.387295	-0.691449	-1.67304	-1.085	-1.89769	-0.789133	-0.735494	-0.861684	2.83672	2.9041	2.90035	2.50788	2.51573	2.83354	-0.209776	-0.32308	-0.378752	5.84255	5.49178	5.9962	-3.13933	-2.54322	-4.08875	-4.52566	-4.86487	-4.70301	-0.525132	-3.1978	-3.16692	-2.17356	-2.5491	-3.19781	5.08821	4.45063	5.05373	1.40346	0.22013	1.62964	0.344143	-0.448703	-0.327759	1.64962	1.66074	2.34548	-2.71544	-1.88564	-2.88955	0.306981
>1090R	-0.792457	-0.645381	-0.864801	-2.26544	-3.84484	-3.72567	-1.59806	-1.52474	-0.820586	2.65	1.3077	1.81589	3.9177	3.54366	3.11194	-0.726794	0.214105	-1.26766	8.55891	6.48897	8.46533	-2.66408	-0.215954	-2.02346	-4.54791	-3.53761	-4.95965	-2.4185	-1.06825	-3.29427	-0.873809	1.20863	-0.571821	5.29608	7.13163	8.15804	2.21159	2.65775	1.68129	0.326218	4.55523	0.978172	2.82782	3.80502	4.48505	-2.77099	-0.698265	-1.65512	0.480096
>1090Q	0.038353	-0.391868	-0.065679	-0.411169	-0.507736	-0.51936	-0.216664	0.005751	-0.261956	1.68673	1.59513	1.47357	0.914466	0.988317	0.883763	-0.032841	0.039473	0.01028	1.12092	1.13557	0.61347	-4.01356	-2.68363	-3.786	-1.75678	-1.39776	-1.43229	-0.924332	-0.950994	-0.515263	-4.047	-3.08933	-5.09716	2.11055	2.80742	1.77863	0.732007	0.76678	0.271482	-1.43461	-1.35791	-1.95462	0.36106	1.43594	0.68069	-3.8895	-3.31916	-2.76825	0.69151
>1090N	-0.041338	0.156404	-0.346032	0.073927	0.022774	-0.308774	-0.278897	-0.029159	-0.059429	0.47563	0.558173	0.38129	0.275811	0.085939	0.159177	0.08281	0.064139	-0.159598	0.128961	-0.26403	0.793777	-4.28379	1.06841	-3.99175	-0.555367	-0.52607	-0.671785	1.50461	0.490671	0.175264	-2.72887	-3.07823	-0.528082	-0.120836	-0.804347	0.839329	-0.1617	-0.247628	0.400186	-1.54868	-0.686782	-0.075011	0.079657	-0.379365	-0.543818	-0.920812	-4.6707	-4.89738	0.442076
>1090D	-0.227972	-0.138589	-0.026512	-0.25448	-0.573489	-0.851497	-0.150884	-0.113728	-0.086295	0.796665	0.522066	0.277356	0.483146	0.204706	0.320763	0.179571	0.409615	-0.022932	0.195723	1.61693	0.212399	-3.33241	-2.26556	-2.65929	-0.098405	-0.590557	-0.699819	-0.451987	1.80936	1.28443	-3.38992	0.853778	1.77481	-0.092144	0.556467	1.70655	0.726466	0.411417	1.20839	1.57328	1.40544	-0.702788	0.648223	0.613365	0.641493	-2.9655	0.460835	-2.41649	0.340603
>1090E	-0.143848	0.168554	0.302743	-0.246656	0.547206	0.250504	0.075149	0.04367	-0.104559	0.068565	-0.006006	0.170461	-0.197377	-0.363636	-0.096642	-0.300349	-0.176308	-0.120805	0.224682	5.97024	-0.101564	-4.74945	-3.05822	-4.76738	-0.043577	0.052172	0.061158	-1.00757	-0.955059	-0.771036	1.90765	1.33302	1.68671	0.690293	-0.17818	-1.04442	-1.18143	-0.720315	-1.32434	-1.20008	-2.26274	-0.565451	0.93218	-1.68833	-0.021031	-0.519929	0.060591	-3.65172	0.298416
>1090G	-0.313209	-0.237425	0.019785	-0.697619	-0.420608	-0.765468	-0.140491	-0.054231	-0.106194	0.835513	0.649294	0.71465	0.27716	0.353372	-0.103201	-0.138247	0.054466	-0.146642	1.11993	0.419848	0.843354	-4.484	-2.87046	-4.13239	-1.06405	-0.729325	-0.668208	2.91839	2.57906	2.29206	2.09679	2.33662	0.59336	-1.19178	1.38161	0.647685	0.895375	0.507599	0.045532	-0.698745	-0.921472	-0.516564	0.731851	-1.54715	0.01	2.51582	0.406732	-1.61647	-0.643515
>1090P	-0.197567	-0.439821	-0.282355	-1.95106	-2.88827	-1.7829	-0.892831	-0.54353	-0.807994	1.29892	1.0792	0.739377	1.38986	1.17457	1.33165	-0.390943	-0.358997	-0.910274	11.689	11.3764	12.542	-3.57775	-1.77395	-3.97593	-2.62286	-2.23763	-2.86773	-3.23646	-2.2815	-2.04867	-2.44871	-0.666345	-2.25156	2.86159	3.94002	3.46691	-0.99402	-0.894435	-1.60769	-0.013073	3.63805	-1.0198	0.940731	1.53696	0.222671	-2.34356	-1.26331	-2.03504	0.966299
>1091A	-0.062997	-0.107862	-0.468517	-0.615286	-0.853115	-0.680162	-0.446259	-0.264818	-0.080755	1.99717	1.91498	1.38194	1.48395	1.28253	1.0462	0.381834	0.177723	-0.088284	0.852582	0.783386	3.28001	-3.92384	-2.78237	-4.84032	-1.47139	-1.60007	-1.27269	-0.049607	0.927811	1.0633	-3.43085	-2.92728	-3.00123	3.44333	4.09225	2.91517	1.20683	0.685943	1.7624	-1.22512	-0.068452	-2.04303	-0.234621	0.385377	0.057274	-2.7618	-2.49794	-2.4828	0.737436
>1091I	0.085646	-0.220902	-0.205872	-0.334458	-0.381612	-0.407438	-0.105913	0.165777	-0.312687	-0.54859	-0.624496	-0.31383	-0.182515	-0.382527	-0.328067	-0.351157	-0.310473	-0.172371	0.339271	-0.681877	-0.344902	-1.15529	-3.16364	-4.4085	-0.359349	0.014754	0.286281	-4.43685	-4.4026	-3.37255	2.09547	1.01596	2.42464	-4.40563	-5.41165	-2.57433	0.077506	-1.07366	-0.943226	0.659279	-1.19452	-0.344079	-0.308699	-3.54831	-2.91889	2.66363	3.34696	3.20179	-3.55042
>1091L	-0.327715	0.140599	-0.373655	0.043734	-0.025032	-0.476854	-0.183704	0.127553	-0.173686	0.95136	0.768003	0.712129	0.472651	0.264299	0.338695	0.172166	-0.042846	0.152705	0.885927	0.466411	-0.225274	-4.29924	-3.1693	-3.93276	-0.654392	-0.818022	-0.934406	-1.37229	-2.13488	-1.91288	-2.0226	-1.83687	-4.90512	-0.330721	0.151145	0.535119	0.468087	-0.646071	0.531926	-1.77224	-1.81181	-2.02598	-0.13018	-0.943992	0.878028	-0.993	-4.28238	-2.06891	0.795252
>1091V	-0.126434	0.263903	0.308799	-0.01246	-0.19201	0.310855	-0.109677	-0.212316	-0.10632	0.532918	0.51241	0.472554	0.343494	0.479995	0.283206	0.030521	-0.070653	-0.337071	0.379534	-0.53648	0.150002	-4.79783	-2.96886	-4.41119	-1.02631	-0.606822	-0.7312	-0.054814	-1.92107	-1.59007	-2.66077	-2.41941	-2.82223	-0.878062	-0.880154	-2.02317	0.434418	0.631367	0.529129	-1.88079	0.16981	-2.87886	-0.436393	-2.04254	-1.15546	-1.2986	-1.13442	-1.12925	-1.52835
>1091M	-0.025133	0.018306	0.088961	-0.523103	0.315975	-0.103715	-0.201524	0.022184	-0.094434	-0.144469	-0.085077	0.056446	-0.124221	0.078505	0.006324	0.003314	-0.04956	-0.016794	-0.02869	-0.773974	-0.346411	-4.53556	-1.81675	-4.74872	-0.133985	-0.224531	-0.178558	-2.49012	-2.44724	-2.63577	-0.024726	1.23773	-2.59686	-1.06276	-1.80555	-1.28841	0.157091	-0.68739	-0.183245	0.767699	-2.78359	-0.261483	0.159187	-0.039641	-2.0617	0.086211	-0.504732	0.435452	0.367539
>1091F	-0.49883	-0.274243	-0.24975	-0.799094	-1.22801	-0.19028	-0.147775	-0.270268	-0.186128	1.07528	0.87407	0.956862	0.728319	0.744565	0.484077	0.175667	0.187046	-0.090315	0.913203	0.651592	0.37237	-3.51942	-2.75298	-4.54656	-0.950392	-0.615208	-0.825108	-3.50144	0.118212	-0.566955	-1.21871	-0.895131	-2.63851	-2.01768	-0.773767	-0.213355	1.12588	-0.555092	-0.872886	-1.21839	0.290076	-1.60076	0.865969	1.27523	-1.93175	-0.931625	0.02789	-3.10946	-0.99534
>1091Y	-0.393232	-0.53927	-0.773343	-1.63577	-2.07759	-2.28283	-1.14923	-1.13759	-1.5237	3.17537	3.26799	3.24063	2.81349	2.60851	2.88214	0.153862	-0.078448	0.981995	5.10892	5.2709	4.19419	-2.27819	-0.764847	-2.728	-2.25513	-1.46201	-1.02034	-0.945259	0.041603	-0.22219	0.028923	0.415639	0.064812	3.39809	5.75598	4.39099	0.26786	0.905507	3.03163	1.88418	1.27608	0.5969	0.134805	-0.638798	1.13115	-2.46447	-1.78995	-0.000878	-0.005035
>1091W	-0.557916	-0.452107	-0.879814	-5.3964	-4.29332	-6.04189	-2.14834	-5.85641	-2.07624	3.05616	4.93013	0.526383	5.14643	7.64469	5.10175	-0.74144	3.121	-1.6827	13.1318	12.693	13.8252	0.365666	3.53893	-0.853534	-1.51816	N/A	-0.789726	3.08516	2.50641	1.53451	3.88129	0.972038	3.72122	9.14617	6.44804	8.33745	3.95117	2.32817	4.58469	4.13828	3.04435	4.10274	2.72273	0.793937	0.345954	0.985373	-0.100105	4.16931	4.06417
>1091T	-0.407122	-0.05339	-0.257614	-0.391307	-0.616685	-0.791245	-0.193393	-0.012844	-0.136434	1.77666	1.70603	1.87753	1.21569	1.03086	1.16702	0.152626	0.030028	0.216956	0.522497	0.070446	0.263649	-4.02155	-3.16333	-3.22985	-2.23611	-2.19764	-1.75406	-1.85363	0.268963	0.382443	-3.26889	-1.78514	-3.47696	1.88662	2.56732	2.12182	-0.554301	0.961701	0.859984	-1.01963	-1.04075	-1.67299	1.57147	0.061447	1.04545	-2.65955	-2.0734	-2.76062	0.283869
>1091C	-0.100816	-0.141876	-0.418916	-0.166432	-0.347549	0.029492	-0.471312	-0.473997	-0.729094	-2.27511	-2.50311	-2.25349	0.04364	0.004089	0.304589	-0.492321	-0.443503	-0.052644	-0.275783	-0.788998	1.51011	2.27037	-2.85338	-4.69836	0.594404	0.49051	0.761373	-4.83235	-4.74741	-7.2295	5.84874	5.22334	4.91331	-4.46085	-3.97064	-4.28094	-3.54716	-3.4938	-4.12225	3.85446	5.0628	4.59055	-9.04643	-8.34171	-9.18871	4.24928	4.254	2.81473	-6.90248
>1091H	-0.126695	-0.012292	0.067714	-0.52732	-0.407806	-0.136929	-0.177874	-0.273232	0.074641	0.492829	0.311377	0.232863	0.421368	0.161187	0.199594	-0.293546	0.007385	-0.156626	1.01229	0.1414	0.44568	-4.26806	-2.845	-4.59927	-0.660034	-0.546393	-0.720586	0.993576	0.658414	-0.307694	-1.05881	-1.96494	-1.62278	-1.29837	-0.101179	-1.20413	-0.838073	-0.201288	-0.41689	-1.44175	-1.72751	-1.59847	0.767682	0.261559	0.460324	-1.75163	-2.35948	-3.56236	-0.233549
>1091K	-0.061623	-0.221237	-0.200506	-1.25744	-1.23011	-0.750752	-0.53953	-0.436279	-1.10886	2.64314	2.55162	2.99399	2.03689	1.72447	1.93808	0.231704	-0.122032	0.277777	2.32396	2.17912	2.22704	-4.06257	-2.12498	-2.83417	-3.64155	-2.98721	-2.71378	0.810899	0.058526	-0.555458	-0.891173	-2.49789	-3.43172	2.98246	4.17953	3.69068	0.833394	0.469479	0.844183	3.66934	-0.427323	-0.016707	0.705258	0.55771	1.17225	-1.58531	-2.4524	-2.91799	0.615732
>1091R	-0.412649	-0.27389	-0.658079	-0.795092	-1.07819	-1.98867	-0.854739	-1.32659	-0.174632	2.87933	3.5734	2.65609	2.32322	3.0678	2.22046	-0.084727	0.285444	-0.27138	5.31183	5.05421	4.63398	-3.5743	-1.63766	-4.54656	-3.9373	-4.54427	-5.48275	-1.02068	0.618163	0.381288	-3.38307	-2.36687	-1.83039	3.55139	4.08268	4.05722	0.915839	0.785609	1.8974	-0.169045	-0.328019	0.121673	-0.102497	0.513992	0.248554	-2.85264	-2.31059	-2.09231	0.964979
>1091Q	0.121928	0.086478	-0.03998	-0.062395	-0.254347	-0.393823	-0.146897	0.012374	-0.189924	-1.58161	-1.82068	-1.49941	-0.719215	-0.623967	-0.639757	-0.449806	-0.599561	-0.453535	0.664459	0.077921	-0.694102	-4.29626	-2.36883	-4.43485	0.242955	0.175268	0.296232	-2.36336	-2.66565	-1.62522	3.53356	3.91884	2.64067	-5.78398	-2.77056	-6.29473	-1.2772	-1.3416	-0.823469	0.673373	0.685198	1.15896	-3.40561	-2.06955	-2.12154	3.34772	0.657877	2.44961	-1.76208
>1091N	-0.278476	-0.078542	-0.601674	-1.44594	-1.91878	-1.36807	-1.3397	-1.13952	-1.21484	-0.300906	-0.856606	-0.08688	0.748936	0.444917	0.609169	-0.371938	-0.368532	-0.341401	1.73069	2.315	1.03886	-3.60953	-2.00022	-3.01859	0.884835	1.2987	1.10148	-2.45485	-4.45908	-5.47155	8.10997	7.33027	6.14077	-3.83516	-2.78274	-4.68539	-6.10121	-5.06704	-6.23864	8.52562	8.34	7.15677	-7.12435	-7.26072	-5.71364	7.29535	6.57871	6.58531	-6.18763
>1091D	0.121616	-0.07959	-0.191024	-0.090924	-0.515107	0.198944	0.081152	-0.022586	-0.247137	-0.614844	-0.630129	-0.444643	0.016983	-0.193458	-0.040819	-0.369833	-0.472234	-0.322039	-0.120179	-1.26019	2.27761	-4.57852	-2.77321	-5.10491	-0.571004	-0.15712	-0.139685	-3.77764	-4.02764	-6.25433	0.252921	0.176463	-0.676508	-4.12721	-4.96857	-4.15665	-1.13795	0.272034	-1.80344	0.20287	-1.49166	-0.798457	-2.2904	-2.15395	-2.62411	-0.344502	1.3261	-1.06797	-1.55069
>1091E	-0.139903	0.055194	-0.105374	0.081856	-0.177232	-0.257594	-0.037647	-0.198168	-0.25986	0.757673	0.768868	0.881352	0.514274	0.151997	0.767561	-0.197805	-0.121445	0.019886	0.793192	-0.025093	0.02634	-4.19553	-2.88189	-4.47802	-1.272	-1.0622	-0.961044	-1.59112	-0.906581	-1.22473	-4.47377	-1.83343	-1.96975	-0.747165	-1.17219	-0.734588	0.464301	0.303097	-0.175289	-0.943631	-1.13168	-1.54896	-1.09924	-1.99852	-0.422861	-4.42417	-2.55013	-3.53995	-1.75038
>1091G	-0.888122	-0.820413	-0.972534	-6.5727	-7.58283	-7.67806	-1.84022	-0.227056	0.039236	0.214859	-0.355269	-1.47362	-0.617336	0.858094	-1.45284	-1.15648	-0.785895	-0.097732	N/A	4.11974	3.2904	-0.634334	0.369009	-0.853534	-0.933202	-1.95265	-1.78973	4.45342	4.8071	3.39426	2.83354	5.09512	3.8348	10.639	11.6016	11.6746	2.77755	4.36165	2.22907	4.87952	5.74018	5.07855	2.85345	1.52063	5.37548	2.19562	3.55131	6.58671	-1.68993
>1091P	-0.593871	-0.284898	-0.672772	-2.91911	-2.70663	-3.12545	-0.915505	-0.891746	-1.04442	0.868301	1.05566	0.630219	2.51195	2.4669	2.23094	-0.591693	-0.785895	-0.519965	10.0336	11.1567	10.5467	-3.2193	-1.50546	-2.7497	0.182275	-0.529438	0.121465	-3.96968	-3.2	-2.73136	-0.663077	-0.121376	-0.019233	5.85176	6.32058	5.63083	1.22582	1.91392	1.41726	1.05204	0.36046	0.315043	1.5395	0.489874	0.870583	-0.881569	-0.94518	-1.60376	-1.33457
>1092A	0.126786	0.106769	0.201058	0.448749	0.019494	0.062708	-0.103972	-0.055019	-0.339005	-1.65905	-1.53129	-1.45263	-0.571532	-0.470525	-0.530182	-0.473788	-0.283348	-0.322181	-0.194168	-0.997123	-0.185589	-4.60602	-3.05627	-4.1914	0.311209	0.427161	0.307959	-6.96034	-3.80858	-6.02458	1.04195	2.15529	2.36532	-6.95574	-4.14694	-5.29446	-2.4597	-2.25552	-1.51689	1.16813	1.63843	1.89103	-3.46681	-3.78554	-1.63138	0.382061	2.67919	0.508637	-3.77138
>1092I	-0.216436	0.081349	-0.001475	-0.284506	0.249558	-0.739164	-0.156445	-0.02559	-0.276236	1.69404	1.62341	1.66489	1.33646	1.24451	1.19596	0.287454	0.184358	0.193007	0.435245	0.564191	0.108998	-4.474	-2.15439	-4.00159	-1.29437	-1.14148	-0.954785	1.45069	-0.006275	1.54429	-0.724283	-0.013293	0.450394	2.19922	0.969581	3.11807	-0.063236	-0.252235	1.04999	0.782274	-0.271758	-0.629024	-0.145695	0.476434	1.30902	-2.18139	-2.66599	-1.28151	-1.07055
>1092L	-0.065398	0.08309	-0.07187	-0.395102	0.586596	-0.14924	-0.056004	-0.053301	-0.009746	0.51127	0.621219	0.79671	0.573313	0.351309	0.270413	0.016854	-0.095546	0.00267	-0.53439	-0.699817	-0.246864	-4.44046	-3.36084	-5.12439	-0.217262	-0.311743	-0.257712	-0.971951	-0.520912	0.338674	-0.297027	-1.71158	-0.652887	2.04364	-0.197918	0.101916	-1.12572	-0.629134	0.143721	0.28094	-0.754646	-1.6418	1.23559	0.578339	1.2381	-1.70514	-3.61811	-3.75229	0.138584
>1092V	-0.066913	-0.330853	-0.355163	-0.151434	-0.405344	-0.296909	-0.073453	0.218959	0.099407	0.154135	-0.268273	0.045017	0.195368	-0.103157	-0.010222	-0.020389	-0.368023	0.143729	-0.47768	-0.455061	-0.310602	-4.21291	-3.60289	-4.57176	-0.087545	-0.223081	-0.093645	-2.13808	-0.595737	-0.930289	0.941196	1.39129	2.05527	-0.725331	-0.111038	-2.0831	0.244919	0.25932	0.301898	-1.31637	-0.19155	-0.979563	-0.428435	-1.00977	0.022556	-0.335832	0.566371	1.51449	-1.36809
>1092M	-0.118649	0.031966	0.110674	-0.465448	0.683171	0.255039	0.049601	-0.237562	0.019996	0.117691	0.145348	0.115527	0.036583	0.027502	-0.008526	0.133782	-0.080987	-0.124146	0.205931	0.019058	-0.346673	0.417245	3.94692	-1.32189	-0.167776	-0.107159	0.095647	-0.516452	-4.34787	-2.59982	0.532119	-0.126954	-1.03893	-0.175871	-0.838875	-2.64167	-0.61168	-0.975767	0.261702	0.183341	-1.05767	-1.56998	1.1702	0.343852	-1.47762	-1.68924	-0.60318	-2.54752	-1.95015
>1092F	0.08213	-0.014741	0.225689	0.044532	-0.609603	-0.41632	0.051931	0.175054	0.168152	-0.649222	-0.424425	-0.587627	-0.257584	-0.619304	-0.439202	-0.352974	-0.626832	-0.484981	-0.462557	-0.641265	-0.977506	-4.39955	-3.16367	-4.70663	-0.239968	-0.295505	-0.301924	-4.1894	-3.90552	-4.56856	1.31372	1.28083	1.08264	-5.42713	-2.0595	-3.11799	-1.39966	0.589111	-0.502208	-1.27005	-0.639368	-0.390238	-2.13185	-0.539548	-1.58946	1.04871	0.175021	1.21946	-2.38181
>1092Y	0.085094	0.108245	-0.37638	-0.27321	-0.535598	0.487513	-0.481795	-0.586642	-0.566993	-1.87334	-1.37931	-1.49705	-0.512107	-0.192873	-0.48464	-0.336952	-0.497744	0.151562	-0.644157	0.451886	-0.716518	4.001	-2.22793	-4.55671	0.733949	0.759665	0.590625	-5.97364	-3.49206	-7.40225	2.61131	3.26923	1.63233	-6.07011	-5.77974	-6.63765	-3.95752	-2.82514	-4.09037	2.36962	0.083094	1.43264	-4.80523	-2.53584	-2.33063	4.08135	4.11202	2.81089	-6.46728
>1092W	-0.008437	0.087319	-0.155061	-1.30568	-1.32907	-1.06273	-0.956746	-1.27533	-1.36031	-3.69822	-4.05765	-3.486	0.835058	0.843241	1.07126	-0.584965	-0.001498	-0.186737	0.063611	-0.485685	-0.403495	-4.04218	-2.25938	-4.7239	1.32105	1.22374	1.57831	-4.46325	-2.79948	-5.34445	5.94404	5.19201	5.62904	-4.52072	-4.61346	-3.93879	-7.09115	-6.8012	-6.74677	8.93422	8.54596	7.24609	-6.63694	-6.65189	-7.57874	6.70131	6.5232	5.29892	-6.42392
>1092S	0.240944	-0.166579	0.008286	0.129446	-0.521245	0.083306	-0.003562	-0.078383	-0.182363	-0.75432	-0.687705	-0.373288	-0.315092	-0.427418	0.022581	-0.321912	-0.162689	-0.052449	-0.394937	2.17586	-0.943566	-4.77765	-3.4111	-3.77557	-0.29654	-0.276845	0.146838	-4.81001	-4.62576	-7.32635	-1.0295	-0.36146	-0.847465	-2.37043	-6.18027	-3.15663	-2.98892	-1.48855	-1.59825	-1.00179	-0.646805	-2.02947	-1.41533	0.590765	-1.78985	1.44428	2.64306	0.713841	-0.035621
>1092T	-0.053992	0.230336	-0.022234	0.051322	0.088337	-0.247746	-0.049586	0.032769	0.171413	-0.829885	-0.918388	-1.03258	-0.443233	-0.41798	-0.641172	-0.39836	-0.434831	-0.580138	0.19137	-0.984444	-0.766629	-4.42655	-2.9306	-5.28827	-0.102126	-0.139888	-0.129385	-5.70507	-5.80878	-6.89432	-1.10705	-0.105484	-1.23255	-3.12409	-6.78255	-3.52337	-1.54514	-1.48127	-0.919247	0.60451	-0.274766	0.069219	-1.00845	-2.69798	-2.41245	1.64199	-2.26708	1.91003	-1.64342
>1092C	-0.070361	0.114806	-0.135686	-0.325392	-0.335462	-0.583259	0.009756	-0.066078	0.074511	0.692524	0.642381	0.681128	0.450148	0.464635	0.434402	-0.064639	-0.091144	-0.154595	-0.02869	-0.720318	-0.783981	-4.36904	-3.25817	-4.3771	-0.768253	-0.823098	-0.608232	-3.8921	-6.08704	-4.26614	3.1698	2.97417	-3.61094	-0.751142	-0.513975	0.079952	0.541623	0.258132	-0.174078	0.539853	-0.302074	-0.86623	1.87414	-0.071693	2.22308	-1.89459	-1.94712	-1.60342	0.172795
>1092H	-0.0744	0.297847	-0.328277	-0.241776	0.279989	-0.016745	-0.103323	-0.142749	-0.243972	-0.684903	-0.697984	-0.655645	-0.293904	-0.305136	-0.430277	-0.156478	-0.184254	-0.197528	0.266867	-1.1117	-0.589928	-4.1474	5.6265	1.63941	0.050154	0.11104	-0.172382	-4.94219	-2.62003	-5.65505	2.8557	1.49702	1.6302	-4.37392	-5.61425	-3.1668	-1.39362	-1.3642	-0.665172	0.609483	-2.00813	-0.729419	-0.855962	-2.31605	-1.69888	2.48528	2.05184	2.44289	-2.38203
>1092R	-0.036221	0.032706	-0.044684	-0.062764	-0.561977	-0.209414	-0.475794	-0.042836	-0.04416	1.8648	1.56926	1.60434	1.29744	0.959234	1.09537	0.389067	0.077684	0.109662	0.828299	0.097809	0.354865	-3.88526	-1.38495	-3.72977	-1.39313	-1.29157	-1.43663	0.781366	1.43028	0.914734	-3.65265	-2.78097	-2.61007	1.39143	2.76788	2.50516	-0.594043	0.945541	0.504336	-0.120939	0.375548	-1.87043	-0.080444	-0.266871	0.665795	-4.38143	-0.33442	-4.85031	-0.27745
>1092Q	-0.010695	0.162058	0.485312	-0.220159	0.251163	0.305911	-0.089078	-0.034921	-0.396669	-0.930034	-1.14543	-0.784297	-0.294589	-0.350969	-0.069109	-0.348928	-0.31418	-0.341752	-0.452787	-0.306282	-0.754787	-3.97965	-1.98999	-3.96991	0.226831	0.262391	0.373325	-5.87355	-4.05575	-4.91164	1.27141	2.04484	1.08597	-2.42485	-4.45518	-3.95558	-1.27464	-2.39451	-2.97482	-0.724078	-0.221275	0.668891	-1.39433	-3.59089	-2.98959	2.10666	-1.35088	0.757136	-4.71297
>1092N	0.169388	-0.15309	0.072298	0.182188	-0.614856	-0.200872	-0.260472	0.143127	0.232677	-0.436969	-0.954731	-1.04128	-0.116066	-0.399968	-0.386169	-0.45229	-0.79122	-0.783624	-0.246179	-0.859827	-0.195025	0.344604	-2.35285	-4.47802	-0.162144	-0.088294	-0.81927	-6.52492	-4.17938	-6.69107	-1.19385	0.282501	-0.22407	-3.21059	-3.1508	-1.48026	-0.473931	-1.16773	-1.2131	-0.260281	0.162351	-0.866146	-3.21172	0.54413	-3.1319	-3.71127	2.18027	-0.54025	-0.813621
>1092D	0.209796	-0.241953	0.196384	-0.620277	-0.623384	-0.550042	-0.402248	-0.696424	-0.810442	-2.68025	-2.23396	-1.93928	-0.10845	0.342315	0.399835	-0.772519	-0.42567	-0.731082	0.832611	-1.07337	-0.091469	-4.30204	-2.52528	-3.94968	0.145049	0.539391	0.290211	1.14679	-4.40745	-3.75132	1.93671	2.49552	2.26631	-5.98373	-5.86452	-4.77086	-4.58037	-4.15481	-4.56967	3.06086	3.99657	1.96125	-6.13529	-6.98755	-5.82287	5.67319	5.20711	4.18904	-4.92291
>1092E	0.032335	0.027499	0.038473	-0.830794	-1.13748	-0.737264	-0.735018	-0.670291	-0.677346	-2.62868	-2.41557	-2.66196	0.058501	0.013131	0.16617	-0.567056	-0.656853	-0.408934	-0.100482	-0.257228	-0.529026	-3.7218	-2.87892	-3.79861	0.569035	0.722255	0.539076	-3.62865	-2.72205	-3.53827	4.07521	3.42793	4.45162	-3.14862	-2.83756	-4.69298	-4.35576	-4.13466	-4.67917	8.10644	6.36519	6.85547	-5.53305	-4.97163	-6.39054	4.69618	4.44494	2.89391	-3.21196
>1092G	0.13143	-0.149477	-0.019182	-0.627018	-0.72033	-0.551416	-0.28299	-0.27145	-0.203587	1.43788	1.77401	1.23244	0.816847	1.06442	0.791479	-0.453837	-0.240544	-0.085974	1.6574	0.867172	0.163166	-4.03549	-3.63099	-4.61671	-1.98477	-1.33794	-2.33051	-3.61069	-2.69353	-3.82807	-3.10468	-2.48176	-2.34307	0.66174	3.13497	1.55259	1.42511	0.28098	0.937174	-0.539612	-0.596947	-1.64488	0.022511	-0.796766	-1.70037	-3.01119	-1.51127	-3.19917	0.883632
>1092P	-0.291129	0.093188	-0.157845	-1.53887	-1.73818	-1.10188	-1.0052	-0.513391	-1.29881	-2.23094	-3.4172	-3.55703	0.641126	0.483699	0.749146	-1.41586	-1.79197	-0.727976	3.89339	3.84938	3.01856	-4.93811	-3.35588	-3.93695	-1.62227	-1.31999	-0.93903	-4.61442	-2.89111	-5.46881	1.89489	3.01216	2.82063	-4.34824	-4.37564	-3.60755	-7.06938	-4.25058	-8.61252	2.6471	0.120823	0.883371	-6.68932	-2.81007	-6.21289	1.45724	2.72862	2.04519	-5.54722
>1093A	-0.059817	0.123711	-0.073817	0.018571	0.224528	-0.059999	0.074458	-0.138384	-0.305788	-1.24589	-1.30513	-1.02433	-0.509294	-0.536839	-0.432063	-0.607607	-0.412393	-0.311648	-0.731217	-0.400014	-0.888654	-4.82723	-3.04028	-4.09039	0.070299	0.24902	0.543667	-4.74072	-4.62882	-4.04739	4.14515	2.43322	3.77976	-3.95309	-6.65644	-3.8444	-1.10409	-1.93723	-0.831614	3.70159	3.62229	4.36795	-0.686487	-2.54108	-0.666513	2.58163	2.22225	-1.69058	-5.8787
>1093I	-0.299568	-0.053629	-0.302212	-0.899521	-0.585696	-0.870472	-0.628712	-0.641562	-0.588371	-1.85225	-3.07196	-3.33611	0.782989	0.354658	0.47126	-0.5529	-0.274217	-0.612305	0.476387	-0.806974	-0.083994	-3.14623	-2.48855	-3.97383	1.11855	1.08927	0.722501	3.46605	-6.31724	-3.7416	6.57287	5.30959	5.18296	-5.89469	-5.34755	-5.78216	-5.7545	-6.7263	-7.86859	7.73437	6.26161	5.26898	-6.97333	-8.87392	-7.25733	5.29498	5.78264	4.50386	-6.16072
>1093L	-0.427997	-0.592144	-0.520936	-2.29704	-2.6275	-1.87812	-2.18173	-1.14762	-1.60462	-3.72374	-5.74759	-5.21058	0.413691	-0.811757	-0.019881	-0.925152	-0.65465	-1.3322	5.71435	3.95373	12.3737	7.23684	7.44379	8.47702	1.85612	1.03874	1.34367	-3.71856	-3.57326	-4.73419	5.36101	5.33757	4.27547	-3.82934	-3.61959	-4.00898	-7.31452	-6.99757	-7.67277	8.16093	8.91114	7.24797	-4.7814	-5.06658	-5.27665	6.52173	7.8429	8.05235	-4.06059
>1093V	-0.016227	-0.146078	0.008105	-0.289564	-0.300837	-0.575499	-0.007875	-0.509046	-0.234968	-2.33293	-2.14064	-2.19571	-0.481274	-0.255579	-0.276451	-0.658648	-0.455131	-0.518262	-1.08001	-0.048228	-1.26094	-5.05467	-2.43343	-4.27607	0.370378	0.65511	0.462993	-5.18455	-5.30929	0.096079	6.15743	5.50625	5.70791	-5.42359	-4.63758	-5.70414	-2.85503	-1.62144	-3.05852	3.58114	5.84307	5.51514	-5.41615	-6.08725	-6.23378	5.00832	4.97861	5.62707	-6.75319
>1093M	-0.64747	-0.473762	-0.82434	-2.3312	-3.10946	-2.68498	-1.39543	-0.668109	-0.600588	-0.592496	-0.68177	-0.992991	-0.269412	-0.349762	-0.936591	-0.156478	-0.41725	-0.081054	2.42004	2.49171	3.55136	8.69798	10.4532	7.90879	1.07614	0.328533	0.445787	-2.90363	-1.71379	-2.55559	4.90937	5.58221	5.07012	-3.03765	-2.2981	-2.40674	-3.74698	-3.03999	-3.17899	10.9738	10.5356	8.68312	-4.31202	-4.37817	-3.7348	6.65422	8.72369	7.60682	-5.16779
>1093F	-1.26986	-0.727168	-1.47644	-5.93595	-7.50679	-6.07526	-0.032862	-1.03441	-0.475337	-3.48558	-1.35527	-2.69601	-1.73281	0.536166	-1.09027	-1.27195	-0.200932	-0.583159	9.85461	3.11974	4.55344	-0.527419	2.69094	2.01154	-0.826287	1.74779	-0.204763	1.11558	2.37447	-1.07587	10.751	10.768	9.15531	1.25579	0.756908	-0.407446	-4.24342	-1.76082	-4.09014	11.6364	13.1547	10.3691	-1.9369	0.341094	-2.06159	8.18508	9.21281	9.15839	-0.939075
>1093Y	-0.039118	-0.013836	-0.354279	-1.34743	-0.578165	-0.579639	-0.499792	-0.8237	-0.661204	-2.39794	-2.26656	-2.0721	0.931441	0.849624	0.981912	-0.727722	-0.362087	-0.152594	0.515991	-0.939152	2.66504	-4.81348	-3.06254	-1.7955	0.698967	0.81185	0.462163	-3.95968	-4.84175	-5.3706	5.14222	5.47961	6.37385	-4.13424	-4.80688	-4.52395	-5.12166	-5.15081	-5.42942	5.60437	7.94857	6.01922	-3.81847	-4.74507	-5.98124	4.65812	4.13064	1.20602	-3.91268
>1093W	-1.29387	-0.744697	-1.46145	-6.10414	-7.78838	-4.64091	-1.76983	-2.13395	-1.73837	0.214859	1.22969	-1.11105	-1.2023	N/A	-1.67523	0.580488	0.799068	-0.905087	4.62793	3.11974	5.19729	-0.219296	2.95397	-1.07593	-1.51816	N/A	-1.01212	-0.166446	2.31757	-2.25912	6.62641	8.33349	4.15327	-0.327746	2.18288	-1.64569	-3.78548	-1.17978	-4.28005	12.7984	13.0154	11.017	-0.996667	-0.721276	-3.5834	2.69311	10.6176	1.52658	0.331471
>1093S	-0.098254	0.12163	-0.347483	-0.196473	-0.59879	-0.020348	0.031691	0.064456	-0.192589	-0.228302	-0.150787	-0.131225	-0.213482	-0.00918	-0.035504	-0.293703	-0.138895	-0.038839	-0.601396	-0.951067	-1.31711	-4.98818	-3.24243	-4.11069	-0.133027	-0.043138	0.136661	-5.3137	-5.20242	-5.54582	1.21301	2.04912	2.69984	-0.698037	-1.04323	-3.29092	-0.258683	0.294301	-0.785441	0.03558	1.38702	-0.250543	0.32394	0.268103	-0.240975	0.029505	0.360605	0.250313	-1.48104
>1093T	-0.068243	-0.192083	0.35702	-0.053912	-0.264189	-0.235524	-0.387583	-0.101379	0.052069	-2.03969	-2.4902	-2.10908	-0.218533	-0.604077	-0.430412	-0.688135	-0.482767	-0.765619	-0.435683	-1.70534	-0.728457	-3.87494	-2.94649	-5.14435	0.694656	0.126455	0.320677	-5.04927	-3.93958	-4.82909	6.53269	4.16271	5.2263	-2.00498	-3.18549	-4.75325	-2.71398	-3.58246	-3.3952	5.65511	5.3132	3.59253	-6.48396	-6.87349	-1.61416	4.75048	4.78566	2.49894	-3.43127
>1093C	-0.190416	-0.37114	-0.010108	-0.037995	-0.422537	-0.206813	-0.120462	-0.324469	-0.346237	-1.59426	-1.52865	-1.12674	-0.719387	-0.707062	-0.333541	-0.602338	-0.301984	-0.124313	-0.435761	-2.28171	-1.16086	-4.68932	-2.93186	-4.35603	0.288184	0.242513	0.420597	-5.23091	-4.02305	-5.02524	5.48191	5.2274	5.23759	-4.73435	-5.03764	-4.34686	-2.26906	-1.42782	-1.28282	0.473606	4.09767	3.01641	-1.23909	-1.81252	-2.98208	5.50254	2.26638	2.16069	-6.26192
>1093H	-0.025109	-0.135915	-0.165265	-0.53259	-0.644699	-1.04733	-0.469065	-0.662471	-0.463741	-2.41525	-2.60341	-2.49402	0.680121	0.694704	0.612039	-0.383683	-0.245858	-0.071629	-0.139665	-1.56325	-0.304545	1.99324	-2.64467	-3.10045	0.984618	0.801482	1.19218	-4.08803	-5.42104	-6.52757	5.11185	5.27668	5.11594	-5.51979	-4.85652	-4.75609	-6.4657	-5.75985	-4.86639	6.47048	5.59019	-0.206686	-1.31523	-2.87945	-1.56729	3.11768	5.36989	2.68847	-5.93397
>1093R	-0.126423	-0.065142	-0.855753	-0.382651	-0.552453	-1.15306	-0.30434	-0.113121	-0.362335	1.76817	1.60702	1.84587	1.26481	0.903358	0.765019	-0.038279	0.028277	0.050366	1.24269	0.521555	0.424703	-4.22084	-2.45542	-4.01859	-2.11861	-1.95111	-1.92236	-0.532667	0.891504	1.9449	-1.87899	-3.46308	-4.15347	2.77742	2.63649	2.67254	0.103247	0.277936	0.24833	0.28641	0.210373	0.125215	2.43319	-2.79733	0.418873	-3.50901	-2.98647	-3.3988	1.15275
>1093Q	0.133484	0.106248	-0.168585	0.294663	0.009695	-0.124895	0.064409	0.094552	0.068587	0.516472	0.401162	0.450008	0.40627	0.113798	0.114989	0.015838	-0.11782	-0.000871	-0.48336	-1.01473	-0.563603	-2.26887	-3.06147	-4.5125	-0.586332	-0.634382	-0.498172	-3.16573	-5.03713	-2.00933	2.41515	1.87594	1.37091	0.305127	0.709301	-0.574505	-0.975423	0.296411	0.365342	-1.49524	-1.40804	-1.76412	-0.473212	-0.505442	-0.732049	-1.88429	1.3416	-1.76704	-0.351234
>1093N	-0.183659	0.113641	-0.195661	-0.460075	-0.204716	0.196155	0.188147	0.130061	0.118683	0.939589	1.0746	0.952663	0.498781	0.559614	0.502667	-0.242038	-0.157107	-0.146527	0.155054	0.436399	6.49237	-2.84356	-2.21943	-2.87299	-1.31449	-1.07257	-1.14409	-1.89253	-1.29262	-2.8471	0.759859	0.965467	0.6143	0.359466	0.255106	0.615955	0.494296	0.258985	0.469075	3.40036	1.43454	-0.750439	1.3738	-0.181219	1.02022	1.21017	0.63263	-1.2072	-0.314255
>1093D	-0.213237	0.014395	0.244033	-0.206509	-0.922313	-0.334402	-0.092377	0.036555	-0.289053	1.69128	1.6655	1.75115	0.890723	0.868444	1.25684	-0.155066	-0.204785	-0.048684	0.793984	0.7823	0.474987	-4.3447	-3.34885	4.93107	-1.91774	-1.73852	-1.78557	-4.51891	-3.88782	-4.5261	0.404298	0.393661	0.124709	1.85974	0.053569	2.45826	-1.16749	0.161869	1.50923	-1.47469	0.959291	-0.980545	0.903005	0.7948	1.25447	-0.181978	-1.11317	0.014658	-1.65347
>1093E	0.024647	-0.146183	-0.081703	0.54549	-1.00517	0.189537	-0.162922	0.141847	-0.410349	1.15881	1.29185	1.46796	0.773482	0.522491	1.03506	0.003987	-0.248591	0.199009	0.330783	-0.238593	-0.100388	-4.25332	-3.13652	-3.81008	-1.52619	-1.42948	-0.854027	-4.31679	-3.59242	-3.66702	-3.12353	-1.69624	-0.584597	1.09601	1.0799	0.742725	-0.135429	1.13197	-0.236411	-1.21462	-0.678379	-0.403397	-0.861569	0.759398	-1.10991	-4.21208	-2.24704	-4.58737	-1.6741
>1093G	0.105759	0.01242	0.449408	-0.036203	-0.206585	-0.038314	-0.080807	-0.469097	-0.088878	-1.63611	-1.32662	-1.35781	-0.274734	-0.439242	-0.457077	-0.646705	-0.293399	-0.646142	-0.203217	-1.29628	0.320002	-4.59682	-3.22009	-4.38452	0.236539	0.202038	0.196992	-6.32244	-4.7957	-6.16932	4.18481	3.72376	2.71965	-5.44972	-5.30229	-5.2758	-3.47577	-2.65054	-3.40627	6.17047	5.12447	3.76719	0.862691	0.284546	-1.01386	2.48237	3.02354	3.64632	-5.76448
>1093P	0.130967	-0.26643	-0.349525	0.055753	-0.482918	-0.694023	-0.235057	-0.270309	-0.445113	1.18571	1.33507	1.49526	0.83951	0.743244	0.871097	-0.056655	-0.330215	0.125378	1.65316	1.89996	1.12397	-3.80512	-2.84089	-3.38908	-1.64879	-1.6069	-1.24555	-2.46929	-1.38925	-3.24709	1.40845	-0.560785	-2.29777	-0.709596	-0.454039	0.531222	0.111543	0.248775	1.35909	-0.096851	-0.10017	-0.194997	-6.94154	-5.11162	0.124215	-2.28844	-0.839189	-1.55406	0.825146
>1094A	-0.44713	-0.298882	-0.009935	-1.07415	-1.65918	-0.705583	-0.809379	-0.6407	-0.855977	3.02221	2.55051	3.01583	2.27876	2.20235	2.45847	-0.35724	-0.292928	0.054548	4.02786	3.53923	3.41904	-2.91756	-2.25548	-2.53882	-3.13396	-3.4303	-3.44854	-1.5277	0.5103	-1.27385	-2.24334	-3.20273	-0.444085	3.89355	4.88993	3.81413	0.591721	1.51014	0.4884	-0.880069	-0.363022	2.74122	-1.9792	0.799641	-0.194856	-1.84921	-1.16772	-2.36693	1.34278
>1094I	0.014082	-0.163321	0.380275	-0.278939	-0.500255	0.38593	0.111972	-0.375676	-0.03092	0.566294	0.348774	0.504363	0.335499	0.467672	0.270665	-0.170608	0.079013	-0.031472	-0.204247	-0.798554	-0.610843	-3.93671	-2.75477	-4.59541	-0.379511	-0.392729	-0.537762	-0.720087	-0.049279	-0.522093	-2.56536	-2.84527	-2.81719	1.2594	2.25941	0.829198	-0.549649	0.318887	-0.75506	-1.1027	-0.952249	-1.55248	0.37614	0.914072	0.156124	2.17325	-1.82185	-3.27787	1.08539
>1094L	-0.369911	-0.163501	-0.249289	-0.857283	-0.819916	-0.724116	-0.456461	-0.327295	-0.7884	2.83563	2.59552	2.83016	1.74301	1.70765	2.26696	-0.122531	-0.073058	0.31974	2.8131	2.17451	2.34647	-3.36369	-2.10102	-3.97553	-3.86609	-3.60976	-3.11654	1.56867	1.31208	1.60732	-1.84675	-3.95284	-3.54223	4.85199	2.55821	4.12808	0.101332	0.843969	-0.299516	1.39647	0.117088	-0.011281	-0.750083	0.350114	0.944384	-3.38172	-3.03421	-4.07343	0.887625
>1094M	-0.169608	-0.487946	0.121901	-0.693915	-1.43051	-0.108477	0.123181	-0.268265	0.054178	1.19931	1.53362	1.34701	0.92256	1.03912	0.514377	0.029935	0.470806	-0.096082	0.41848	0.38846	0.630526	-4.41637	-2.77395	-4.42453	-1.67421	-1.20252	-1.56816	-0.964978	2.62426	0.74464	-3.54512	-2.61705	-2.79716	2.03775	3.82361	1.06192	1.06882	2.07842	-0.205961	-1.10276	0.54786	-1.33606	1.6511	0.53783	0.255337	-1.92506	-1.60101	-2.47748	0.806289
>1094F	-0.591831	-0.399377	-0.517307	-2.67635	-3.13816	-2.53063	-0.783248	-0.511359	-0.807354	1.18075	0.82887	0.636008	2.45818	2.2178	2.38935	-0.052455	0.129541	-0.047979	6.71515	6.05141	6.55592	-0.053873	-0.060384	-0.194571	-0.074757	-0.367687	-0.296187	-2.05886	1.00931	-0.351495	-1.39166	-0.630752	-1.6963	6.43569	6.382	6.72295	2.0167	1.85727	1.55189	2.14715	2.47416	1.32845	-3.17028	-2.67287	-3.74373	-0.471649	-0.762393	-2.08669	-1.03861
>1094Y	-0.719577	-0.775371	-1.13314	-4.67781	-5.44297	-4.74064	-1.15485	-1.75062	-1.49128	-0.413172	0.814656	1.52638	1.20209	3.70609	3.15202	0.077987	0.02146	-0.460302	6.79786	7.58851	7.84937	-2.13683	0.369009	4.08507	-2.02067	-1.95265	-0.567334	2.48593	-0.879164	2.3415	2.21463	1.72688	1.47429	9.10582	7.83112	9.73311	1.9304	3.65753	1.56891	3.34125	3.81885	2.68656	-0.529912	-0.54585	-1.07428	0.619795	1.81462	0.011431	0.407641
>1094W	-0.998852	-0.499996	-0.667734	-4.56135	-7.57378	-5.03673	-3.14834	-2.13395	-3.48433	1.21486	3.39962	2.11135	5.06449	4.82157	5.9523	-1.74144	1.79907	0.48723	13.8153	8.13097	10.1515	-0.219296	N/A	-0.268572	-1.51816	N/A	0.795237	1.2009	2.53225	0.336859	1.68289	4.82096	1.26995	8.58582	11.7139	9.17229	2.0368	7.1763	1.63207	3.82126	6.79631	3.45514	-1.08477	3.24603	0.822638	1.65376	4.89127	1.27558	-1.98804
>1094S	-0.176154	-0.065212	-0.235808	-1.39877	-1.20271	-0.534174	-0.616733	-0.280516	-0.73965	2.88863	2.61766	2.98601	2.31827	2.10773	2.43196	-0.05847	-0.326261	0.056024	3.3202	2.93366	4.50496	-3.61161	-2.48121	6.02384	-4.25841	-4.35221	-3.54434	-0.714557	-4.1013	-2.79727	-3.21351	-2.9324	-3.07068	3.29967	4.26757	3.28124	0.324532	1.54924	-0.260895	0.240751	-0.2191	-1.77534	0.399185	0.492338	0.940078	-2.85278	-3.10962	-4.32862	0.195096
>1094T	-0.644586	-0.307022	-0.277056	-1.24	-1.44608	-1.58704	-0.939375	-0.850154	-0.816084	2.94075	2.87272	3.09334	2.7237	2.60656	2.7667	-0.237942	0.16564	0.190773	5.36968	9.68479	4.99534	-3.45876	-1.92738	-1.32472	-4.75763	-6.17504	-4.06826	0.415211	0.742111	1.69627	-1.0775	-0.353463	-3.95342	3.43343	4.93642	5.20131	1.67349	0.724402	2.33943	0.189564	0.17111	-0.156442	2.76008	0.983724	1.93825	-2.69118	-2.42813	-2.85744	1.86795
>1094C	-0.459373	-0.434012	-0.559065	-0.919737	-1.91112	-1.71742	-0.955279	-0.794403	-0.273232	2.82231	2.75386	2.21371	2.61661	2.68018	2.39535	0.092642	0.123794	-0.647761	4.93153	4.56179	4.64576	-3.08248	-1.92518	-0.492536	-4.2627	-3.09999	-4.87719	-1.66806	0.160354	0.906718	-3.54893	-2.09466	1.17761	5.37857	5.43908	5.72256	1.78168	1.69498	1.60891	-0.432004	0.334986	-0.368794	1.6893	1.77222	1.54886	-2.04992	-0.888033	-1.71389	0.87969
>1094H	-0.754041	-0.575813	-0.525981	-4.9471	-5.3275	-4.82061	-4.49229	-1.5039	-2.04168	3.9153	0.336609	0.658833	7.54757	4.88829	4.10411	1.42849	-0.901372	-1.21321	10.9226	10.4383	10.4401	1.36567	-1.74647	-0.647083	0.65176	-1.48316	-0.204763	1.76211	1.86925	2.41081	0.184577	1.6194	1.1088	7.7316	8.59538	8.48823	2.60675	3.19929	3.46935	5.00286	5.19692	4.02179	0.907828	-1.07636	-2.86468	1.83305	2.20362	0.919086	-3.16017
>1094K	-0.481546	-0.219553	0.058359	-3.01804	-2.71376	-2.20575	-1.84609	-1.15209	-2.05293	2.23532	0.85665	0.918701	4.2868	3.42653	4.07724	-0.762199	-0.950124	-0.51277	9.99818	9.57288	9.71527	-3.17865	-1.02788	-3.11657	-3.47752	-4.34954	-3.37469	1.25998	0.894672	-0.513793	-0.032096	-2.14995	-2.9826	6.20719	6.32693	4.90013	2.68392	1.6056	0.813434	1.69684	1.13067	-0.114608	-2.98639	-1.88078	-1.47229	-0.082199	-0.085397	-1.37623	1.68793
>1094R	-0.717752	-0.700339	-0.419872	-2.64265	-2.8164	-3.08755	-1.68997	-1.28041	-2.03435	2.0317	0.579028	1.39933	3.9415	3.85315	4.13631	-0.686993	-0.931325	-0.479603	9.20486	9.20092	9.43135	-1.95626	-1.4285	-1.52491	-5.95557	-6.55751	-4.63103	0.017702	-0.595248	1.03753	-1.88891	-0.0509	-1.66343	6.21887	4.91182	6.30101	2.22125	2.44592	2.31774	1.67852	1.58502	1.36846	0.627782	-0.923866	0.425555	-1.49862	-0.947307	-1.31703	1.00325
>1094Q	-0.529983	-0.765769	-0.424315	-2.5809	-3.20661	-2.68601	-2.01709	-0.949522	-1.88191	2.05762	1.66265	2.29147	4.23848	2.9367	4.60129	0.65981	-1.0899	-0.607927	8.14917	9.13634	9.10477	-1.83597	-0.88253	-2.50123	-1.99733	-6.01154	-1.952	1.12126	1.81713	1.422	-1.58072	-0.629859	-1.58404	6.79982	7.58945	5.88008	2.20091	2.89486	1.33395	0.095778	0.369764	0.338883	1.95703	2.83796	-5.69877	-0.988831	0.32577	-1.5317	0.037711
>1094N	-0.256335	-0.208118	-0.661793	-1.46685	-2.88745	-2.11219	-1.13356	-0.406567	-1.0863	3.0602	2.5047	2.80456	3.30569	2.77877	3.23384	-0.38177	-0.541008	-0.583159	6.92182	6.71078	6.63122	-2.83945	-3.10492	-3.9504	-4.50089	-5.42658	-3.88659	-2.66068	-0.409313	-3.50831	-1.43617	-0.583822	-0.184273	4.43095	6.57309	6.88212	1.04961	1.61503	1.96237	0.027198	4.90965	0.032345	-0.88461	1.18888	0.551023	-1.95532	-0.395125	-1.72086	-1.21836
>1094D	-0.5334	-0.402999	-0.645756	-2.08357	-2.43082	-2.21303	-0.545813	-0.067858	-0.362127	0.938798	0.411532	0.618642	1.74613	1.30613	1.83326	-0.181	-0.21536	0.024013	7.77446	7.32429	7.3555	0.059858	-0.142492	0.003508	0.137959	-0.257187	-0.160094	-2.21202	-1.09775	-1.64608	-0.057557	0.383496	-1.17235	6.60104	5.37969	4.3137	0.075227	1.54005	0.932346	1.70934	0.861675	1.17201	0.005128	-0.421457	-0.087316	-1.54506	2.05138	-1.15053	-1.6891
>1094E	-0.66017	-0.559643	-0.670474	-5.32561	-6.14616	-6.21557	-2.10325	-1.29744	-0.612841	1.79982	0.229694	0.303991	3.8421	3.52712	3.83256	-0.478406	-0.200932	0.554344	8.42667	7.11974	7.89167	0.365666	-0.367957	-0.075926	-0.255131	-0.689615	-1.42716	2.55954	3.85343	3.00216	1.34506	2.53117	1.17532	8.59793	9.92001	7.55039	3.35031	4.0151	3.96802	3.88596	4.91478	4.20772	-1.63547	-1.2733	-1.77926	1.65902	3.15086	1.85897	-1.55927
>1094G	-0.525327	-0.23241	-0.311229	-1.98516	-2.31979	-2.29147	-1.07991	-1.08594	-0.964976	2.05709	1.88574	1.63601	3.04898	3.09577	2.57536	-0.61193	-0.387346	-0.267657	7.98477	7.81597	7.3689	-0.867393	-1.02003	-1.13183	-1.0932	-1.34169	-1.45269	-1.68581	0.154881	-2.08544	-1.54926	-0.472624	-3.55922	5.21935	5.06986	6.38254	1.46673	1.55004	1.24039	1.0713	1.65578	0.709882	-0.841736	-0.451092	-1.72312	-0.247529	-1.32424	-1.11984	-0.170361
>1094P	-0.74662	-0.469711	-0.618243	-3.70213	-4.25953	-4.46415	-1.97476	-3.04906	-4.48433	1.87382	1.32923	4.3208	4.25368	2.6357	6.72458	-0.819443	-0.686359	1.90227	13.982	13.7667	13.8073	-2.88226	1.46854	0.731428	-2.59617	-1.59008	-1.20476	-2.77636	-0.700625	-2.59606	0.302355	0.383289	0.623371	6.73945	5.94475	8.88787	2.8565	1.59332	2.85795	2.10764	2.6021	2.27968	-0.660102	0.722484	1.42216	-0.063996	0.918059	-0.044458	-2.15966
>1095A	-0.112443	0.292746	-0.104249	-0.58833	0.167131	-0.295974	-0.22724	-0.031005	-0.189403	0.89194	0.917382	0.991015	0.472922	0.759555	0.382177	-0.049563	0.099654	-0.327447	1.52629	1.84761	0.282475	-2.87534	-3.01757	-4.15206	-1.14179	-0.860027	-1.18801	-4.55764	-4.54366	-3.59963	-0.580663	0.339782	-0.359251	-0.395095	-1.38299	-0.482249	0.686267	-0.86214	-0.64191	-0.829838	-1.96864	-2.00261	-1.53344	-1.26739	1.03002	-2.23774	-2.8797	-1.9063	0.985588
>1095I	-0.034541	-0.014752	0.056643	-0.361728	-0.397216	0.116665	0.061133	-0.096257	-0.178631	-0.738508	-0.823446	-0.705366	-0.457769	-0.197401	-0.229058	-0.188103	0.120088	-0.085619	-0.497157	-0.914249	0.976293	-4.42473	-3.22963	-4.57357	0.412417	0.438371	0.502211	-0.260325	-0.529284	0.666424	5.20802	4.8397	3.27279	-5.24814	-4.14743	-6.58261	-1.03208	-0.944314	-1.32606	-0.959479	-0.985278	-0.295192	-7.03864	-3.92602	-5.45515	4.2777	4.77803	3.00319	-5.47322
>1095L	-0.215052	-0.292344	-0.196214	0.193252	0.430211	-1.16537	-0.100559	-0.039746	-0.103986	1.00079	1.00017	1.20784	0.242592	0.495858	0.559364	-0.136086	0.140043	0.229788	0.567633	-0.501676	0.201194	-0.353018	-3.36096	-3.56276	-0.900211	-0.86038	-0.638599	1.49895	-2.2348	2.40737	2.38835	2.44847	3.80561	-1.33461	-2.12602	2.52922	-1.98792	-0.594121	1.63399	-1.39383	-1.67918	-0.794733	-0.261775	-1.61418	1.42016	-1.25127	-2.44976	-2.89007	0.234018
>1095V	-0.189064	-0.115978	0.360994	-0.515177	0.415597	0.591169	0.038272	-0.047876	-0.112705	-0.790107	-0.584175	-0.605935	-0.750549	-0.247023	-0.192155	-0.404715	-0.020524	-0.026896	-0.595987	-1.34051	1.52424	-4.23425	-3.06284	-4.91556	0.162693	0.081751	0.349199	-0.880213	-3.09169	-0.368489	2.67734	1.122	0.57258	-2.70885	-3.26912	-5.05148	0.631655	-1.30896	-2.04524	0.810128	-0.34264	-1.19068	0.402906	-0.835051	-0.360607	-0.914373	2.33425	-0.511299	-2.89585
>1095M	-0.057529	0.289193	-0.523951	0.114386	0.045893	-1.15491	-0.213589	-0.219118	0.080905	1.69909	1.73446	1.72846	0.911149	0.735145	0.80666	0.035068	-0.026552	-0.042334	0.97842	0.404512	0.53103	-4.20617	-2.95911	-4.15507	-1.39439	-1.36152	-1.28934	0.325453	-1.08196	1.15137	-0.085755	0.996218	1.23469	1.12121	1.50193	3.12033	-0.623871	-0.302144	0.949569	-1.03845	-1.016	-0.352686	-1.34578	-3.02082	1.83517	-2.32154	-2.22464	-0.407068	-0.17918
>1095F	-0.460834	-0.114675	0.091285	-0.530236	0.189853	-0.374151	-0.201235	0.088523	0.18688	-1.30731	-1.12974	-1.10638	-0.559894	0.356519	-0.711111	-0.096357	-0.292885	-0.679191	-0.17319	-1.21457	0.727322	-4.64835	-3.24281	-5.46684	0.693022	0.25871	0.136126	0.022632	-6.19731	-5.3055	-0.016514	0.635057	2.55821	-4.41049	-4.12929	-4.41096	-0.99941	-1.79723	-1.99684	1.82046	2.06952	0.96881	-5.00763	-3.16607	-0.064206	-1.91396	0.521643	2.63757	-3.6307
>1095Y	-0.061404	-0.064887	0.153419	0.256703	-0.533669	0.304591	-0.038735	-0.16303	-0.081155	-1.26665	-1.19411	-1.28014	-0.523654	-0.701389	-0.745267	-0.397189	-0.279081	-0.339674	-0.510652	0.815701	-1.24751	-4.88357	-2.90139	-4.38284	0.540781	0.118677	0.394614	-5.29684	-4.24348	-5.07872	3.70678	3.85693	1.99794	-7.0302	-3.88899	-5.76439	-2.15572	-0.548503	-1.45445	2.03825	3.14006	1.60793	-3.62202	0.401334	-0.250518	-3.14836	2.71741	1.10852	-7.42572
>1095W	0.09208	-0.009634	0.066633	-0.25082	0.162769	-0.04663	-0.083255	0.06219	-0.216515	0.02933	-0.081064	0.109939	0.1199	-0.051537	0.314183	0.061087	-0.246501	0.033879	-0.027186	-0.825333	-0.704473	-4.30406	-2.80719	4.49752	-0.159198	-0.37082	0.068546	-3.78668	-4.07291	-5.04962	-1.70007	-3.71664	-4.93842	-3.16302	-2.58778	-1.87586	0.541689	-0.907504	-0.359731	-1.25141	-1.7389	-2.02039	1.22911	-0.691105	0.969364	-2.3778	-2.79899	-1.33531	-1.51642
>1095S	0.015826	-0.023415	0.397455	0.116142	-0.068363	0.228925	-0.056178	-0.112584	-0.153634	0.225836	0.335527	0.30474	0.04949	0.67612	-0.08987	0.044773	-0.050919	0.058464	-0.483149	2.45136	-0.642289	-4.66702	-2.61968	-4.47802	-0.25073	-0.488063	-0.052341	-5.67669	-4.07968	-4.29753	0.164466	1.06431	-0.572534	-1.15161	-1.01761	-1.22111	0.080491	-0.972156	-1.60752	-0.490367	-0.569173	-0.576051	0.224959	-0.042147	-0.105907	0.136132	-1.62925	-1.40301	-0.14866
>1095C	-0.086041	-0.121342	-0.06708	-0.690631	-0.703751	-1.03636	-0.827714	-0.814649	-0.837323	2.82105	2.87901	2.84304	2.4297	2.37569	2.3484	-0.269738	0.285998	0.20634	4.05341	3.22652	3.43346	-3.02061	-2.0566	2.84362	-4.76005	-3.88076	-3.55658	1.2426	1.67336	1.74809	-2.74017	-2.46378	-4.70666	3.63596	4.05158	4.17707	0.436509	1.04197	0.636358	1.39276	-0.049262	-0.01772	2.26199	0.469888	1.89539	-1.66337	-2.32777	-3.0018	1.65931
>1095H	0.003705	0.166191	-0.265669	0.01482	-0.072815	0.178407	-0.184531	-0.060432	-0.446851	-1.81091	-2.26666	-1.58909	-0.611793	-0.896434	-0.210766	-0.370381	-0.444183	0.16376	2.35456	-1.53877	-1.32576	-4.51809	4.48861	-5.05147	0.429244	0.3701	0.725772	-6.30875	-4.73468	-5.42039	3.2867	2.69009	2.42208	-6.35814	-6.33474	-5.23391	-4.09824	-2.89217	-2.53448	1.51599	0.201482	2.23128	-0.692237	-1.97741	-2.0428	1.44436	2.67518	2.12155	-3.92242
>1095K	0.080029	0.007495	-0.405515	-0.464175	-0.051186	0.155312	-0.209684	-0.155513	-0.001918	-0.424662	-0.27573	-0.487187	0.157617	0.049278	0.227149	-0.449043	-0.292563	-0.279369	-0.11812	-0.176281	-0.749127	-3.95193	-2.56144	-3.97516	-0.15825	-0.303709	-0.450467	-4.73577	-6.24296	-4.97375	-2.47381	-4.57869	-4.42721	-2.33284	-6.18337	-5.09856	-1.2972	-1.54927	-2.37844	-0.982562	-1.18019	-2.1429	-0.898271	-1.53371	-1.44272	-2.64987	-2.71968	-4.77843	-3.42266
>1095R	-0.154472	0.00823	-0.572409	-1.00427	-1.77447	-0.966197	-0.65376	-0.63678	-0.878869	-2.50938	-3.70577	-3.94273	0.653545	0.410635	0.618927	-0.299006	-0.650965	-0.476244	-0.748192	-0.517689	0.277802	-4.2461	-2.39653	-3.68522	0.951689	0.708081	0.80964	-3.90086	-2.21274	-5.07707	6.20383	6.79153	5.73717	-5.26948	-4.67273	-3.96155	-6.6155	-6.50317	-5.36995	4.22996	4.62879	-0.483292	-3.50043	-6.79931	-7.34058	5.90422	5.53783	3.64618	-6.50748
>1095Q	-0.142695	-0.211778	0.109928	-0.422189	-0.174326	0.353522	0.153663	0.04447	0.041684	-0.882838	-0.565231	-0.671601	-0.641146	-0.591439	-0.530741	-0.284353	-0.469841	-0.406874	-0.795207	-0.544532	-0.112563	-4.50309	-2.27241	-4.58989	-0.000214	0.058704	0.119731	-6.0254	-6.51207	-5.13331	4.01677	4.21013	1.94788	-5.07641	-3.42727	-2.78439	0.58617	-0.715617	-0.996025	0.5324	1.12845	0.778005	-2.30454	-1.6462	-1.88916	-1.32929	2.78444	0.925195	0.193049
>1095N	-0.097869	0.264681	0.096978	-0.272065	-0.086315	-0.101805	-0.017524	-0.00295	-0.128586	0.40237	0.36433	0.594806	0.120964	0.22868	0.181977	-0.013178	0.088574	0.223164	0.261287	-1.19883	-0.642359	-4.33955	-0.77798	-4.58878	-0.542202	-0.275477	-0.22904	-2.42243	-2.28531	1.92348	-4.25232	-0.413854	-1.89892	0.665966	1.07154	0.010448	-0.16221	0.403708	-0.579086	0.2883	-0.005787	-0.68142	0.979424	-1.6213	0.073967	0.516119	-4.17609	-4.83278	-0.775709
>1095D	-0.05616	-0.098634	-0.044589	-0.138843	-0.387679	-0.867157	0.009151	-0.186785	-0.296906	-1.08705	-0.956943	-0.684745	-0.183892	-0.080343	0.141614	-0.807777	-0.398681	-0.293782	-0.032562	-0.480172	0.113642	3.04907	-2.25873	-3.98818	-0.14528	0.029409	0.112395	-6.16169	-6.05025	-6.07265	1.21126	1.2046	1.84274	-4.28421	-6.096	-4.23644	-4.66391	-4.05468	-2.99082	0.840968	0.59814	0.630213	-3.14527	-7.98447	-3.4235	0.312775	-0.754722	0.882109	-1.95638
>1095E	-0.13683	-0.13232	0.286395	-0.374541	0.247327	0.130514	-0.038865	-0.138194	-0.027326	-0.067313	0.005824	-0.177412	-0.163713	-0.331011	-0.514857	-0.391156	-0.287675	-0.493341	0.249705	-0.616911	-0.268186	-3.16151	-3.62745	-5.16137	0.035169	-0.097727	-0.591527	-6.05057	-4.84491	-5.53928	2.01132	0.388373	1.95011	-2.46916	-3.01198	-4.86646	-0.324574	-1.03928	-1.42243	-1.12087	1.26121	-2.43457	0.047283	-4.45982	-1.68988	1.89839	1.75419	1.28037	-0.814895
>1095G	0.133033	-0.033001	0.183139	-0.329035	0.020887	-0.287333	-0.275222	-0.158182	-0.245915	-0.787342	-1.03467	-0.947457	0.113901	0.07101	0.569544	-0.698647	-0.458483	-0.477331	7.26092	0.599007	-0.074595	3.31674	-3.53127	-4.64252	0.129206	0.013082	-0.11315	-5.07477	-5.68777	-6.77888	2.05722	-0.926744	0.988693	-6.34182	-6.69482	-4.5165	-3.14119	-3.7454	-2.47567	-2.03399	-2.46578	-3.06244	-0.589574	-4.27405	-1.82798	-1.04805	1.56878	-2.91494	-4.08409
>1095P	-0.405202	-0.466439	-0.690899	-4.56377	-4.78198	-3.26273	-1.33772	-1.15306	-2.42891	1.98538	0.410266	1.72802	-0.534873	-1.2008	-1.45284	-1.07402	-2.52286	-0.197268	10.5717	12.0475	10.9461	-1.7218	0.04708	-2.17546	-1.4357	-1.95265	-1.3043	-1.76934	-0.627532	-3.56138	1.42828	0.09813	-2.01101	2.22045	2.96351	0.962886	0.569812	-0.151841	-0.932685	2.68617	5.08171	0.576803	-1.04392	-1.8417	-1.64464	1.70453	2.01112	-0.377668	-2.62923
>1096A	-0.128073	-0.55938	0.077657	-0.211562	-1.11638	-0.107857	0.001119	0.024219	0.033311	-0.325328	-0.216424	-0.454157	-0.215653	-0.067832	-0.42462	-0.03445	-0.001386	-0.1683	-0.679495	9.9914	1.93521	-3.37738	-1.95661	-3.63267	0.21684	-0.021609	0.162285	-0.203663	1.0555	-0.566531	2.24689	3.70152	2.00555	-0.239451	-0.503781	-3.37283	0.327007	0.797444	0.314796	0.208431	1.23373	-0.766516	-1.22945	0.986724	0.15967	-2.24352	-2.05156	1.1618	-1.32991
>1096I	0.130562	-0.111936	-0.110174	-0.346308	0.249674	-0.653552	0.083288	-0.138107	-0.055327	-0.521658	-0.546427	-0.44368	-0.229443	-0.422758	-0.270558	-0.119314	-0.175123	-0.159538	-0.538066	-0.771883	0.626829	-4.79488	-2.83784	-4.15238	0.181758	0.253281	0.377093	-0.240739	1.39226	1.28762	5.00624	2.35242	4.20075	-4.20055	-4.29912	-3.66679	-2.9353	-2.09522	-1.0687	0.773254	0.119485	-1.6722	-3.16347	-4.62639	-3.52394	3.3525	0.643147	1.55186	-4.04724
>1096L	-0.007716	0.077916	0.09709	-0.036089	-0.01167	-0.029627	-0.133572	0.181029	0.034037	-0.095363	-0.247856	-0.175848	-0.083209	-0.102039	0.811983	-0.218006	0.024444	-0.172555	0.539959	1.24162	0.624348	-4.44463	-2.54312	4.20652	0.095885	0.069826	0.073812	1.46497	-0.055943	0.729909	2.89684	2.42374	2.7421	-0.61613	-2.39348	-1.96523	-0.161838	-0.541971	0.449357	1.60356	-1.01053	-1.47796	-2.50532	-0.406282	-7.4718	-0.294451	1.19858	1.33971	-3.01169
>1096V	0.2666	0.078288	-0.350677	0.077152	0.386042	-0.5953	-0.211265	0.059332	-0.33261	-0.780425	-0.787999	-0.453495	-0.553575	-0.470731	0.051566	-0.081911	-0.18951	0.011497	-0.458334	-0.718278	-0.802708	-4.71896	-3.37332	-3.74431	0.491721	0.303584	0.863824	0.723576	0.395014	0.627645	5.18123	4.18998	4.3898	-5.44601	-6.81576	-3.11153	-1.63357	-2.10771	0.245351	1.85085	1.33899	-1.14818	-1.17199	-3.12592	-1.26966	-0.724882	-2.15691	4.46419	-5.93228
>1096M	-0.044837	-0.013727	-0.369583	0.144684	-0.295452	-0.500223	0.007402	-0.097721	-0.047375	-0.396821	-0.062044	-0.217838	-0.016286	0.90804	-0.274896	-0.03795	0.177708	0.000194	-0.55834	1.2022	-1.19864	-4.8582	-3.21428	-3.49257	0.105968	0.176013	0.252473	1.19696	1.80841	0.17318	3.4579	1.57421	1.80283	-1.39411	-2.17956	-0.344771	-2.26935	0.432741	0.619363	-1.01703	-0.67466	-1.21887	-0.03082	-0.338448	0.831851	1.31256	-1.09333	1.38104	-2.79672
>1096F	0.248875	0.069697	-0.140555	-1.01035	-0.605208	-1.00295	-0.775633	-1.11735	-0.577744	-3.05751	-3.22528	-3.18476	0.670054	0.576297	0.466786	-0.592349	-0.312142	-0.573244	0.382626	-0.129391	-0.092068	-3.81594	-2.62876	-2.47448	1.13682	1.13861	1.04279	-3.40293	-4.04544	-4.10483	7.01468	5.84896	5.83373	-5.05629	-5.4197	-3.89896	-5.16604	-4.28633	-3.89449	9.38614	6.5643	7.70106	-4.37187	-6.56971	-7.4193	7.64131	5.86262	5.03811	-6.24471
>1096Y	0.001374	0.049072	0.035801	-0.7821	-0.467141	-0.816012	-0.439692	-0.580554	-0.255892	-2.20878	-2.28063	-2.60803	0.490748	0.278229	0.332216	-0.408796	-0.391755	-0.509822	0.026162	-0.602725	-0.775872	-3.04548	-2.24172	-2.64002	1.08423	1.06716	0.853776	-3.35652	-3.92135	-3.40172	6.61008	5.52709	5.48787	-3.57984	-3.49681	-4.78311	-4.0576	-3.30409	-3.61657	7.5819	4.62705	4.15718	-4.39587	-5.60298	-4.30269	6.07196	3.08147	6.1278	-5.3125
>1096W	-0.612235	-0.39284	-0.650455	-5.61794	-5.52879	-4.23676	-1.86936	-2.31452	-2.00807	-1.5925	-2.35527	-2.21058	-2.42469	-0.878872	0.748794	-0.37887	0.02146	-0.545191	8.80674	9.46213	9.28321	12.4788	15.3968	13.566	-1.15559	0.632313	0.058271	0.026096	0.311545	-1.34403	9.36458	9.8584	9.06096	-1.06222	-1.20871	-0.70428	-4.64149	-2.76227	-3.67401	14.3284	11.6974	10.9231	-2.34314	-2.84336	-1.76799	11.2827	9.47362	7.41428	-2.08408
>1096T	0.103005	-0.20847	-0.320666	-0.049603	-0.052576	-0.820956	-0.03391	-0.048719	-0.135297	0.940245	0.771135	0.948843	0.630592	0.451976	0.455711	0.186269	0.062801	0.491838	-0.291412	-0.121796	-0.329955	-2.47564	-1.61431	-1.14396	-0.446578	-0.642512	-0.323012	2.23605	0.778651	2.82044	-1.20974	-0.45727	0.20395	0.006955	0.23772	1.04177	-0.654241	-1.07447	1.03262	0.81586	-0.256338	-0.345598	0.372979	0.83404	0.452291	-2.67213	-3.57578	-2.14595	-1.03896
>1096C	0.077924	-0.001587	-0.159094	-0.070637	-0.042019	-0.565884	-0.137198	-0.114083	-0.123186	-0.428371	-0.556144	-0.438598	0.080636	-0.33087	-0.185824	-0.090867	0.137592	-0.187301	-0.503266	0.032278	-0.637863	-2.75987	-0.42997	-0.212943	0.465969	0.418925	0.107919	0.08099	0.995914	1.49175	2.49508	2.77538	3.30447	-1.26774	-2.57897	-2.33489	0.320037	-0.955986	-0.365661	-1.3403	-0.030455	-1.37326	0.09865	0.430317	0.3744	-0.577093	-2.39256	1.89188	-3.39884
>1096H	-0.023696	0.039365	-0.117125	-0.353613	-0.538614	-0.395113	-0.250623	-0.606729	-0.089739	-3.05193	-2.61077	-3.12672	0.875615	0.011305	-0.360518	-0.452244	-0.136912	-0.94106	-1.34309	-1.35178	-0.343804	-4.27309	0.825003	3.60311	0.879738	0.852546	0.458391	-5.5921	-3.70081	-4.22701	5.28213	6.06402	5.0905	-5.58401	-5.35373	-5.19559	-7.71041	-5.31974	-5.25551	4.96591	6.28673	4.38651	-7.13422	-6.4965	-4.31289	6.85846	1.57796	1.24657	-6.39768
>1096K	0.257127	-0.24258	-0.236546	0.115554	-0.219734	0.192952	-0.181617	-0.085769	0.079827	-0.258739	0.024874	-0.193509	-0.077828	-0.38639	-0.25628	0.005273	-0.119305	-0.163737	-0.363468	0.618354	-0.336436	-4.56183	-3.10374	-4.50638	0.040612	-0.090285	-0.150249	1.10892	1.60433	0.274016	2.20562	3.25671	1.6521	-2.47043	-3.27534	-3.16376	-0.904624	-0.858577	-1.18752	-1.84406	-1.53328	-2.50246	-2.70179	-2.20067	-0.391202	1.88057	2.18594	-0.728197	-0.385722
>1096R	-0.204341	-0.147279	0.050618	0.066855	-0.102008	0.29522	-0.047001	0.01355	-0.19822	0.878173	1.05612	1.03449	0.544674	0.458597	0.606992	0.175456	0.15456	0.117592	0.352655	-0.433017	-0.185855	-4.34905	-2.59906	-4.74673	-0.856646	-0.731895	-0.844983	1.17699	2.59593	1.71374	-0.297909	-1.76426	-1.49434	1.14481	0.930039	0.833389	0.603196	0.214336	-0.736151	-1.34101	-1.49489	-2.51489	-0.073143	0.602803	-2.53047	-0.288659	-1.10868	-4.35922	-0.400587
>1096Q	-0.051188	-0.077159	-0.049132	0.006549	-0.672859	-0.348781	-0.29995	0.06394	-0.078447	-1.3416	-1.56654	-1.47231	-0.425798	-0.149968	-0.586696	-0.262116	-0.536323	-0.382319	-0.471092	-0.420827	-0.52492	-4.07507	-3.15903	-3.85615	0.602583	0.707728	0.389733	-3.25681	-2.02705	-1.03706	4.40892	4.96328	3.93352	-3.38686	-3.43548	-3.90208	-1.58193	-0.62116	-1.73247	2.94413	2.71586	1.11438	-4.20046	-2.96232	-5.80599	4.74049	4.39905	3.64259	-6.1347
>1096N	-0.176133	-0.2283	0.116694	-0.521159	-0.499374	0.500189	-0.016504	-0.134712	-0.186657	-1.37826	-1.33437	-1.35225	-0.464682	-0.376596	-0.479598	-0.236741	-0.371336	-0.249472	-0.460103	-0.385633	-0.32118	-1.74062	-2.60445	-2.73435	0.663101	0.558715	0.618221	-2.19442	-4.78769	2.60017	2.28534	2.28839	1.99128	-5.47126	-3.54433	-6.29021	-2.16895	-1.05273	-2.91557	1.99791	-0.222478	2.03851	-1.46417	-0.818657	-3.37812	3.8832	2.42149	3.22509	-4.59031
>1096D	-0.001114	-0.077861	-0.170212	-1.0846	-1.036	-0.913257	-0.645838	-0.653589	-0.261596	-2.8726	-3.62061	-2.93596	0.465127	0.364798	0.404338	-0.341063	-0.627558	-0.379503	-0.801013	-0.419418	2.54724	1.53559	-3.01181	-4.31588	1.17737	0.925488	0.83822	-4.94696	-5.15568	-4.69083	5.01814	4.67863	4.27	-4.70961	-4.91881	-4.64905	-7.02839	-7.75169	-6.76516	6.88462	6.00135	6.25504	-4.59672	-6.36	-5.95151	3.62251	5.75669	5.4684	-4.35549
>1096E	-0.013758	-0.292495	-0.259873	-1.44164	-1.57386	-1.03348	-1.07787	-1.25515	-0.967532	-3.54257	-5.24604	-3.88414	0.559347	0.854848	0.552802	-0.411407	-0.578634	-0.526402	1.05504	0.414027	1.19607	3.7657	3.89398	2.67963	1.43078	1.68406	1.32801	-4.753	-4.7933	-4.77352	6.25418	6.15557	5.12051	-3.60644	-2.91334	-4.66293	-7.39818	-6.79961	-6.82132	8.46439	8.6791	8.15876	-6.50099	-8.05127	-6.69233	5.54077	5.47935	6.72609	-5.49149
>1096G	0.06012	-0.237327	-0.389395	-1.09598	-0.929612	-0.951831	-0.075386	-0.143931	-0.375802	2.51734	2.29099	2.3644	1.58376	1.34137	1.80514	0.051753	-0.193438	0.199093	2.52152	2.31736	2.48834	-4.28231	-2.96803	-4.0134	-3.36616	-3.51524	-3.33489	-0.935058	1.86873	0.285017	-0.734426	-2.7522	-2.24042	3.89373	3.2668	3.22113	1.64862	0.703853	1.2706	1.46369	1.21407	0.604704	1.54516	1.13018	2.60014	-2.77955	-2.66686	-3.60003	-1.41365
>1096P	-0.590832	-0.341883	-0.628454	-2.59148	-2.45354	-1.68563	-1.5741	-1.35634	-1.53334	2.30359	2.18001	1.95179	3.96942	3.50771	3.902	-0.937165	-0.741501	-0.945729	11.9049	12.0487	12.2842	-2.3785	-1.46107	-2.23205	-1.75136	-3.49322	-3.37469	-3.04148	-1.80368	-3.80159	2.98145	2.1238	0.832361	1.70579	1.80984	1.20004	0.42875	1.20895	-0.143982	2.18782	1.92704	0.187564	-3.95727	-4.25964	-6.72175	-1.1121	-0.848935	-2.35253	-4.82164
>1097A	-0.275459	0.013188	-0.203232	-0.844522	-0.618832	-0.238905	-0.341373	-0.037018	0.10858	-0.518065	-0.527707	-0.873796	1.33431	1.32303	1.06173	-0.407824	-0.322816	-0.699217	2.86641	2.51879	2.62526	-2.98281	-2.93477	-3.72502	0.201908	-0.042111	-0.309001	-4.23198	-3.61028	-6.04799	-3.61364	-2.49223	-4.34678	-3.96163	-4.23633	-5.40156	-4.37975	-4.9562	-5.0492	3.97429	3.72183	4.74688	-2.40384	-2.39982	-1.28751	3.8309	3.3074	2.94597	-5.36425
>1097I	-0.652323	-0.156816	-0.498718	-3.84756	-4.59842	-4.06808	-1.45433	-2.92054	-2.63062	-1.27057	-2.77031	-3.34809	-1.61734	-0.878872	-1.74235	-1.6419	-0.393578	-0.972201	12.0846	13.5514	13.0293	4.929	9.9118	5.18489	-2.74056	-0.782724	-2.66419	-2.40781	-0.733378	-2.76451	-0.478213	0.774847	-1.38069	-0.482586	-2.05494	-2.23233	-6.23641	-5.65865	-5.9922	4.61382	5.08642	4.34899	1.68282	2.20356	2.76351	2.6664	3.63777	0.21514	-2.3768
>1097L	-0.819229	-0.501241	-0.680976	-4.11605	-4.7806	-3.1368	-2.37682	-2.83755	-3.50508	-1.90062	-2.57766	-0.151689	-1.73281	0.121128	-0.645485	-2.27196	-3.00829	0.565233	11.9205	13.0431	9.83017	9.01008	12.2432	11.0706	0.95132	0.409921	1.29774	-1.16236	-1.1902	-4.32059	-0.557177	0.424806	-2.58747	-2.84007	-2.0876	-0.713861	-4.00221	-5.70809	-5.53675	8.9267	5.5404	5.82402	-2.15879	-1.43954	-2.86512	5.218	5.65797	2.82458	-2.58038
>1097V	-0.27914	-0.281575	-0.301766	-2.50239	-3.3847	-2.72239	-1.01775	-0.482451	-0.126102	-0.87825	-0.875659	-1.97354	-0.501858	-0.170638	-0.909698	-0.764161	-1.02875	-1.20465	11.5686	11.2937	11.3195	3.15791	4.41525	1.84055	-0.495797	-1.15988	-1.42716	-2.58178	-1.79173	-4.0186	-1.52559	-1.20223	-0.237693	-2.6158	-0.844811	-2.21202	-2.80479	-1.67749	-2.46452	4.64716	5.08927	5.09515	0.745885	0.739212	0.473183	4.06412	4.86892	3.98438	-4.0157
>1097M	-0.864618	-0.469916	-0.816497	-7.07912	-7.19385	-5.15603	-2.61782	-1.22706	-1.3144	2.53679	-1.35527	-0.251224	1.38266	-1.46383	-0.037803	N/A	-1.7859	-2.26766	11.9618	13.4806	12.8259	8.62305	11.7205	7.90247	N/A	-1.95265	-0.567334	0.98162	1.01589	-1.52519	3.0052	3.48776	0.817438	0.559646	2.63989	0.683458	-2.76491	-2.78396	-4.67275	8.87855	7.08238	5.18212	-1.80021	-1.92962	-1.86834	4.70204	4.98316	3.79247	0.679673
>1097F	-0.536115	-0.167279	-0.62704	-4.96699	-6.18139	-4.55395	-2.88086	-3.27145	-1.96076	-1.10707	0.229694	-0.763123	0.060736	0.121128	-1.32731	-0.893444	0.38403	-1.55716	12.1375	11.1568	12.1544	7.94611	11.8359	8.66485	-0.670168	1.63231	-0.85684	-1.59356	-0.606839	-2.68166	1.67462	3.41362	-1.00023	-0.480227	-0.460632	-0.67419	-4.94823	-3.95723	-3.79432	6.01609	10.3379	8.21684	3.22113	1.98639	-0.260974	4.82765	5.00984	1.12264	-2.1276
>1097Y	-0.95397	-0.504701	-0.912753	-7.59095	-7.59032	-7.27762	-1.03286	-1.39698	-0.69773	-0.785141	0.229694	-1.47362	0.382664	2.12113	0.869088	1.16545	-0.200932	0.317305	3.89097	7.7047	4.68272	4.22365	5.70886	3.14647	0.65176	0.217276	-0.789726	1.1081	1.04164	1.27135	3.52689	3.7123	3.06408	2.26649	3.20074	1.176	-1.24746	-2.45796	-2.58522	9.97115	9.55117	9.12314	4.54422	0.194326	5.70886	3.9817	5.88272	6.09094	0.839658
>1097W	-0.681105	-0.3787	-0.845017	-5.43252	-5.21791	-5.04335	-3.42518	-3.85641	-3.54573	-0.785141	-0.770306	1.11135	-0.617336	-0.878872	0.717085	-0.156478	1.79907	1.70962	12.7373	11.0244	11.4769	9.9087	10.9666	9.61712	-0.933202	-1.36769	0.795237	-0.874589	0.805792	-1.85129	1.33134	1.41108	-0.245057	1.05221	-1.22494	0.461102	-4.57331	-4.81809	-4.75055	4.85086	5.62102	3.07633	1.90091	3.50112	2.07518	1.78479	5.83847	2.4574	-1.49109
>1097S	-0.237205	0.067954	0.004219	-0.406214	-0.6045	-0.796397	-0.606677	0.117883	-0.104332	-1.73231	-2.91148	-2.53305	0.912785	0.568282	0.832396	-0.187561	-0.923704	-0.588777	2.44486	0.632295	0.980546	-4.5234	-3.53635	-4.33251	0.68803	0.225404	0.2658	-5.66063	-2.4998	-4.93857	-3.59308	1.25341	0.380638	-4.70649	-5.59437	-4.16653	-6.20038	-6.30429	-4.56191	1.01719	1.27064	1.64365	-2.28228	-2.30617	-1.32821	1.29859	2.79585	1.22639	-5.23319
>1097T	-0.190295	-0.253331	-0.388107	-2.61797	-1.55315	-1.57916	-1.2916	-1.14871	-0.820283	-4.5925	-6.22152	-5.48857	1.07781	0.558661	0.532209	-0.504401	-1.65214	-1.22191	4.96436	6.40976	5.2545	0.399613	2.3915	-0.510932	0.346905	-0.111539	-0.242434	-1.68695	-2.48501	-3.90807	-1.37925	-3.06184	-3.56351	-2.62849	-4.83643	-4.40747	-7.07998	-8.31812	-6.54849	7.79419	4.16415	5.98508	3.37399	0.100381	-2.04935	2.89624	0.270568	0.506652	-4.86165
>1097C	0.012463	0.034855	-0.190678	-1.38138	-1.46674	-1.21346	-0.833224	-0.915022	-0.724697	-1.93961	-1.61726	-1.87961	1.09094	1.10805	1.25803	-0.418625	-0.600429	-0.328466	2.10037	2.25099	1.6512	-1.02443	-0.950318	5.95783	0.626383	0.655562	0.371097	-4.88753	-3.87055	-3.21457	-2.72558	-2.19452	-2.36229	-3.97361	-4.81487	-3.82976	-4.52169	-3.72978	-4.07264	3.38983	4.98075	4.17311	-0.929723	-2.23298	-1.58852	3.0181	3.49611	4.58916	-3.59661
>1097H	-0.262395	-0.18173	-0.038851	-1.35471	-1.59532	-1.70176	-1.55273	-1.06057	-1.25547	-4.8726	-6.68917	-5.63012	0.776328	0.645209	0.748207	-0.266661	-0.483171	-0.535419	2.75685	8.36614	2.07938	1.43471	5.36378	3.8526	1.05258	1.11859	0.747256	-5.1934	-3.07266	-4.49715	0.072511	1.28405	-0.023762	-5.2493	-3.60613	-3.6967	-8.82355	-7.77733	-8.52472	0.965693	2.62521	4.70513	-5.76812	-6.55644	-6.14658	3.74113	4.63051	5.38103	-5.59728
>1097K	-0.172026	-0.054301	-0.466135	-1.22347	-0.864739	-1.39293	-0.476468	-0.459717	-0.851601	0.838775	0.675319	0.563858	1.97872	1.79777	2.29489	-0.955504	-0.834805	-0.446187	5.33068	5.22176	5.02197	5.29077	-2.34524	-4.04701	-1.71646	-1.9187	-1.76081	-5.08528	-4.64553	-4.51781	-3.23921	-4.28962	-3.1972	-5.43991	-5.85308	-4.93137	-7.34287	-7.87328	-5.68404	0.437928	-0.348826	-0.267615	0.402187	-6.50741	-0.617008	-0.84876	0.051645	-1.15283	-4.21662
>1097R	-0.287388	-0.353316	-0.260701	-1.70739	-0.879544	-0.980667	-0.509852	-0.258445	-0.377514	-1.418	-2.19155	-1.57291	1.83189	1.54926	1.84699	-1.40661	-1.03721	-1.07394	6.32801	5.75094	5.77143	-3.17865	-3.20978	-4.28581	-1.52999	-1.80561	-2.07695	-2.29814	-4.12619	-5.44064	-2.20883	-2.08936	-2.11692	-4.49842	-5.37004	-3.83845	-8.06471	-7.95143	-5.74888	0.773211	-0.212558	-0.507816	2.85778	-4.75564	-3.83425	-0.550389	-1.21039	-1.38289	-4.32654
>1097Q	-0.012086	0.159089	-0.239617	-0.259883	-0.695107	-0.358919	-0.788936	-0.382138	-0.735765	-1.94608	-2.42431	-2.16951	1.11481	0.953849	0.953545	-0.152476	-0.552538	0.002845	0.756569	0.280077	0.000895	-3.60263	-2.7875	-3.85875	1.03027	0.608033	0.928235	-6.00227	-4.65584	-6.53707	0.061743	-3.02099	-3.90928	-5.06695	-4.64384	-4.17929	-6.32	-8.30184	-9.42823	-1.16548	3.72869	0.889802	-5.09654	-3.45342	-3.382	2.07348	2.41253	1.57027	-6.81764
>1097N	-0.281831	0.13196	-0.17282	-1.28907	-0.740368	-1.27347	-0.490069	-0.593595	-0.41533	-3.16528	-3.48754	-3.28097	1.11228	1.47186	1.36592	-0.62973	-0.156322	-0.676981	2.76972	2.2606	3.13077	3.38891	-2.00142	-1.78642	0.500059	0.488237	0.277388	-3.60955	-4.40036	-5.23155	-0.77499	-3.96372	-0.785435	-4.94986	-5.50422	-4.84581	-8.40733	-6.15659	-8.38107	2.22935	2.36587	1.88452	-2.10196	-2.65089	-2.26674	-0.70319	1.00322	0.674163	-3.75369
>1097D	-1.24384	-0.884953	-1.11102	-4.59138	-4.88602	-5.12454	-0.700286	-1.30678	-0.582252	0.375324	1.01819	0.111346	0.295202	0.469052	0.519145	-0.436586	0.661564	0.845684	4.0936	4.3524	3.69094	2.05956	5.04913	2.38854	0.438766	0.816738	0.264722	0.235905	0.060162	-0.243324	4.56805	2.02411	2.87309	-0.811585	-0.004195	1.01702	-1.71056	-1.44955	-1.75582	10.1592	10.4094	12.3742	-0.696512	-1.02218	-2.80932	9.29049	10.4857	10.0976	-2.2935
>1097E	-0.553366	-0.409658	-0.670636	-4.91877	-6.36746	-5.47937	-2.61782	-1.81202	-0.835233	-0.048175	-0.770306	-3.47362	0.11963	-0.878872	-1.86788	-0.74144	-2.20093	-3.68269	5.13043	4.7047	6.68272	13.1201	14.6349	11.0153	-0.518165	0.632313	-2.20476	-1.36687	-0.168126	-1.47863	5.00693	3.84379	7.95936	-1.53931	-0.266944	-0.746956	-4.98574	-3.62154	-4.47958	12.2626	15.128	12.7924	-3.42646	-2.25767	-1.55472	7.1484	10.5783	9.27263	-0.14726
>1097P	-0.924708	-0.57073	-0.748858	-7.62517	-8.11421	-5.86151	-1.03286	-0.812019	-1.54573	-0.785141	1.22969	0.37438	1.38266	1.44306	1.13212	0.428485	-1.20093	-0.834698	5.54547	7.9271	9.59418	0.365666	0.953971	-1.5905	2.52623	0.954241	-1.52669	2.28403	2.71123	-1.17932	3.35149	3.12317	1.48125	9.47689	10.7578	9.55271	1.66263	3.08593	1.46667	9.24036	8.83924	5.36663	0.311513	2.62658	-0.702945	6.5311	6.48585	3.79751	-0.189321
>1098A	-0.543474	-0.333679	-0.462616	-2.27257	-2.1174	-1.81749	-0.903445	-0.013653	-0.696632	2.93422	2.62851	2.71628	2.67701	2.06303	2.65545	-0.870857	-2.12693	-0.888724	5.58288	5.51206	5.26225	-2.51165	-2.70899	-4.72253	-4.52673	-4.47811	-3.65872	-3.24045	-4.58612	-5.31088	1.42116	-0.268773	-1.39182	1.52686	0.963441	0.704381	0.649743	0.47282	-2.33146	1.16734	0.590894	-0.183646	0.946912	1.19758	-2.08988	-1.3464	-1.42152	-2.64005	-4.65104
>1098I	-0.001053	0.312256	-0.043929	-0.123338	0.783065	-0.517253	0.013697	0.010162	0.079103	0.047612	0.134445	0.239699	0.155064	0.134425	0.40102	-0.084233	-0.076441	0.10908	0.634101	0.671093	0.249894	-4.21152	-3.0931	3.64661	-0.129194	-0.022788	-0.049375	-3.61511	-4.94563	-4.84542	1.90832	-0.547063	0.755668	0.042846	-2.16788	-1.57189	-0.329749	-0.504913	0.075196	-1.53972	-2.46013	-0.317319	-1.00653	-4.45344	-0.308895	0.035479	-2.22962	-2.08838	-0.663746
>1098L	-0.427997	-0.375102	-0.184099	-0.888202	-0.83174	-0.518224	-0.148339	-0.255438	-0.316463	1.77251	1.49511	1.8606	1.74607	1.53138	1.77218	0.276481	0.279481	0.504527	4.25194	1.17351	2.0392	-4.2193	-2.62147	-3.76161	-1.50024	-1.61363	-1.22387	-1.0988	-3.85896	0.720965	-1.08815	-0.606899	-3.08125	3.5242	2.38505	3.17091	0.87011	0.425505	0.380172	-0.303963	-0.665618	-1.53586	0.002409	-5.18811	1.87898	-1.08651	-1.36838	-3.32481	0.431816
>1098M	0.023417	0.146568	0.244733	-0.192994	0.63587	0.327089	-0.117175	0.083105	-0.150263	-0.405614	-0.6074	-0.33761	-0.077288	-0.171662	-0.180579	-0.168335	-0.303314	0.051938	0.782735	-0.982034	-1.19083	-0.252673	-1.36464	-4.5349	0.578868	0.168709	0.379894	-1.58448	-5.26516	-3.1927	2.16418	1.74681	1.9481	-4.0282	-2.55651	-2.43406	-1.02148	-1.45856	-0.696985	0.043642	-0.668265	-1.06249	-1.07086	-2.05426	-1.56446	1.0827	2.52449	-0.575171	-1.20325
>1098F	-0.409713	-0.092351	-0.490895	-0.270235	-0.78944	-0.244118	-0.016638	0.179412	-0.063399	0.533095	0.519089	0.516711	0.407795	0.396389	0.569262	0.136586	-0.071825	0.169728	-0.771928	-1.01799	-0.275903	-4.33939	-1.12553	0.654976	0.254537	-0.137772	-0.008632	-0.366362	1.59745	-0.685453	-1.08495	1.94504	0.675057	-0.879279	0.200371	0.252159	0.673801	0.248855	-0.167972	-0.55936	0.707119	-1.4334	0.507926	1.53063	-0.328073	1.43747	-1.13057	-1.11944	-1.20852
>1098Y	-0.39875	-0.125026	-0.413249	-0.721529	-0.840911	-1.2822	-0.311838	-0.462376	-0.275806	2.78301	2.79144	2.77295	1.93941	1.92098	1.66239	0.036167	0.05919	0.089266	0.514592	-0.300162	0.023969	-3.48068	4.94705	-4.66089	-3.62953	-3.36769	-3.42716	-4.9998	-5.59766	0.921068	-3.4064	-4.89497	-1.08741	1.80314	1.26069	2.00902	-0.104823	-0.060713	0.174073	-0.462175	0.748809	-0.403726	1.1615	0.735383	-0.362793	-3.20966	-2.74748	-1.61613	0.640783
>1098W	-0.308258	-0.287176	-0.114995	-1.26212	-1.13117	-1.02605	-0.906228	-0.753559	-1.02238	2.78357	2.54431	3.13927	3.03956	2.53779	2.84822	0.148377	-0.07627	0.266585	3.39789	2.74552	3.01139	-3.44169	-2.45933	-3.12393	-4.82802	-4.3115	-3.55316	-3.76546	-5.11557	-4.08577	-0.520978	-2.53216	-4.1623	3.44309	2.82268	3.15128	1.83737	0.256519	-0.42361	1.70645	1.89097	0.766384	-4.86071	-1.23316	-0.653218	0.33876	0.494955	-0.160634	-1.27723
>1098S	-0.572272	-0.46308	-0.067979	-1.55146	-1.17976	-1.06805	-0.159901	-0.263582	-0.69583	2.15083	1.94203	2.33966	2.35908	2.24625	2.42044	-0.943603	-0.983834	-0.506456	1.84809	1.4246	1.27456	-3.28727	0.339107	-3.38722	-2.20471	-2.4307	-2.78027	-4.37837	-4.83886	-3.61719	-3.16773	-2.14632	-4.77522	-3.40313	-5.94497	-3.05253	-1.64363	-1.85357	-2.93521	1.35088	1.71215	0.001027	1.15109	-1.2855	-0.489275	-1.83703	-2.06217	-2.9614	-1.80617
>1098T	-0.116003	-0.164268	-0.119681	-0.381808	-0.345858	-0.312517	-0.303236	-0.332679	-0.468888	-2.48493	-2.2928	-2.17949	0.480554	0.438225	0.730986	-0.289703	-0.112886	-0.201657	0.135368	-1.00421	0.724611	1.75433	-2.64382	-3.85953	0.735424	0.679756	0.810125	-6.09668	-6.29571	-6.65963	2.49723	-2.28655	-1.63221	-6.15825	-6.28473	-5.97928	-6.32697	-5.05408	-5.55814	-0.050716	-0.060352	-1.02396	0.07071	-3.97738	-0.494411	3.77319	-0.204201	2.03049	-4.49604
>1098C	-0.297583	-0.106702	-0.096554	-0.520488	-0.421162	-0.525646	-0.161663	-0.341967	-0.203162	2.0929	2.23658	2.03477	1.41687	1.58056	1.47273	-0.088853	-0.086022	-0.083341	0.67938	0.466936	-0.439422	-4.055	-2.70654	-3.73889	-1.35888	-1.85311	-1.79516	-1.30685	-1.53653	-3.80907	-1.24649	-4.44074	-4.8529	0.844156	0.691341	1.18835	-0.363544	-0.816239	-0.678318	-0.362348	0.234733	-1.18523	0.397103	-1.25615	1.70813	-2.62078	-2.54947	-3.15984	-2.91014
>1098H	-0.241905	-0.195319	-0.09316	0.19755	-0.284065	-0.559408	-0.078903	-0.214998	-0.157641	-0.49801	-0.480644	-0.371823	0.506653	0.343276	0.528202	-0.198426	-0.096715	0.192972	-0.030558	0.157543	-1.47298	-4.48364	-2.8551	-4.09488	0.264737	0.223552	0.08748	-4.26556	-5.2717	-4.44436	1.91122	2.46038	2.69843	-5.17696	-5.30183	-4.01527	-3.14339	-2.23356	-1.87003	-1.22925	-0.609811	4.65929	-0.558173	-0.519241	-3.01321	2.34555	1.10532	-1.39322	-3.70218
>1098K	-0.39749	-0.44321	-0.736106	-2.00806	-1.18788	-1.17222	-1.23493	-0.513626	-0.880422	3.58929	3.33226	3.39921	2.82271	2.42549	2.62824	-0.13644	-0.378471	-0.197268	3.306	2.11974	1.86242	-2.40189	-2.70899	-3.36811	-2.92315	-3.32283	-3.3043	-4.70875	-4.7444	-3.86494	-1.71113	-4.09041	-4.54393	-1.88386	-3.84718	-0.410654	-1.57657	-1.53904	-1.10477	0.841428	0.145361	-0.287116	-1.15011	-2.54041	-6.47559	-1.44703	-1.75766	-2.79468	-1.72924
>1098R	-0.617993	-0.682014	-0.491992	-1.34559	-2.39438	-2.1007	-2.33992	-1.2568	-1.64357	3.69101	3.25944	3.10659	4.40787	3.43098	3.70437	0.933159	0.055407	0.113772	7.10672	7.32101	7.14725	-1.4603	-3.21595	-2.93154	-5.21861	-5.53761	-3.45269	-4.83837	-4.04993	-2.33774	-2.71053	-2.3415	-2.10707	2.77789	3.59938	2.90548	-1.48807	0.794723	0.454574	0.371609	1.47831	0.373428	-0.396977	-5.29969	-3.08926	-0.429249	-0.486457	0.364329	-0.171489
>1098Q	0.010565	0.131654	-0.021834	-0.3776	-0.760067	-0.459476	-0.126547	-0.236516	-0.290685	2.06695	2.17104	2.3221	1.11963	1.36505	1.43306	-0.009091	0.199797	0.259038	0.395642	0.399191	-0.259013	-4.38003	-2.70899	-3.63114	-1.72072	-1.48633	-1.38373	-6.39608	-5.11574	-6.79413	-0.322361	-3.53166	-3.85364	1.02096	1.5588	2.10136	-0.843355	-0.622317	-0.462803	0.474004	-0.005224	-1.06697	1.37393	-1.53659	1.2577	-3.94107	-3.17914	-3.09846	-0.959019
>1098N	-0.179726	-0.233819	-0.106832	-0.544247	-1.37624	-1.18478	-0.441269	-0.662844	-0.52598	-2.25506	-1.73569	-2.21766	1.72616	1.78961	1.60624	-0.214733	0.020094	-0.150461	0.36982	0.097715	-0.35437	1.80829	-1.31481	-3.44085	0.927273	0.913545	0.885327	-6.53897	-5.7871	-5.36891	-0.831279	-0.900102	2.83359	-6.4748	-5.76739	-4.56424	-7.96659	-6.71124	-6.88997	3.3357	3.52397	2.8442	-5.35437	-6.99591	-3.6668	5.04887	3.48598	4.02416	-6.38889
>1098D	-0.658262	-0.401158	-0.599575	-2.45757	-4.0384	-1.67761	-1.63656	-0.855087	-0.934389	0.899986	0.611564	-0.622139	2.95817	2.32466	2.33194	-0.784509	-1.33844	-2.11879	7.57789	7.77509	8.3144	-1.98483	0.369009	-2.91766	-2.02067	-3.09015	-3.50593	-4.08777	-2.48278	-4.49149	-1.93434	-0.939402	-2.98467	-2.60006	-1.10165	-4.67017	-6.61207	-2.07407	-5.56004	3.92075	3.06828	-0.254476	-0.721957	0.3913	-1.57568	-1.98115	-0.177546	-3.29839	-4.15838
>1098E	-0.567275	-0.454722	-0.430108	-1.38454	-2.15572	-1.25066	-0.749069	-1.03241	-1.1298	3.04847	2.44406	2.34112	2.86686	3.06581	3.12313	-0.613336	-0.272723	-0.510115	4.20343	3.58185	3.94777	-3.44169	-2.14757	-2.06798	-3.39952	-4.73226	-3.53468	-4.44955	-4.76288	-4.56683	-3.18933	-3.3132	-3.60989	0.617308	1.13811	1.37704	-2.86162	-1.73335	-2.68617	0.691364	2.86368	0.07213	-2.4262	0.282801	-3.41344	-1.30988	-1.40815	-2.88007	-4.04483
>1098G	-0.10214	-0.230633	-0.329938	-0.967448	-0.645796	-0.274366	-0.247065	-0.212996	-0.470339	2.24372	1.91345	2.01518	1.97523	2.01525	2.33809	-0.408126	-0.607702	-0.422782	2.78429	2.69459	2.63199	-4.18094	-2.63099	-3.90001	-2.06477	-1.47524	-1.72469	-2.81883	-3.45478	-5.68622	-0.914164	-1.08878	-3.15138	-3.17518	-3.13865	-3.09113	-3.27324	-1.88174	-2.60651	0.451669	-0.270275	-1.01872	-0.204649	-2.50752	-0.739239	-1.33925	-1.37375	-2.63668	-2.5702
>1098P	-0.23569	-0.101149	-0.105411	-1.50763	-1.46451	-1.63739	-0.714465	-0.745421	-0.784441	3.03909	3.19955	3.05604	2.40373	2.7079	2.70104	-0.117408	0.101337	-0.117011	4.42951	3.97893	4.196	-3.45876	-2.40087	-2.76682	-2.4357	-2.80826	-2.3245	-3.10558	-4.22941	-3.04695	-1.89996	-0.987412	-2.40718	2.83674	2.66941	3.99714	0.921712	0.04554	1.09329	-0.786318	-0.058387	-1.32617	-1.25886	-3.58571	-1.76249	-2.67353	-2.41633	-2.94459	-1.73452
>1099A	-0.191426	-0.221603	-0.224424	-0.442843	-0.494098	-0.637952	-0.423932	-0.423032	-0.240512	2.91222	3.08014	2.64471	2.17159	2.00275	1.91703	0.152439	-0.033243	-0.100792	3.58312	3.25374	3.31206	-3.60029	-3.00487	-3.79366	-3.39539	-3.30268	-3.61167	-3.51157	-5.3986	-5.71329	-3.30497	-2.51526	-3.61538	4.35582	2.23995	3.99971	0.494072	0.923747	0.241712	-0.847169	-0.839762	0.068433	1.7321	1.63733	0.907519	-1.58632	0.886679	-3.14411	-1.73986
>1099I	-0.25896	-0.124419	-0.430255	-2.67579	-1.91145	-2.43793	-1.13978	-1.30755	-1.86347	2.34731	2.42308	2.61015	4.30915	3.76971	4.14772	-0.44188	0.018077	0.700634	9.37669	9.35505	9.02359	-3.33477	-1.65484	-2.79213	-3.63364	-4.29842	-2.72832	-3.67968	-3.57304	-3.37051	-1.56324	-2.99829	-1.90593	6.24104	5.21766	6.78956	2.18734	1.33325	1.50965	2.18724	1.15844	1.20099	3.12342	1.56785	3.16746	0.086166	-0.593522	-0.717039	2.36829
>1099L	-0.368509	-0.265141	-0.576924	-1.75686	-2.47702	-2.1682	-1.10675	-0.919376	-1.44878	2.60366	2.77702	3.08502	3.76276	3.65889	4.13778	-0.283191	-0.457788	0.097179	9.19178	9.40211	9.16837	-3.6214	-2.32525	-2.99649	-7.31258	-8.23187	-3.61076	-3.90246	-1.74486	-4.18926	-3.41305	-0.688571	-4.1482	5.17095	5.37758	6.12388	1.83715	1.79514	1.4437	0.905731	2.49634	0.48227	1.1279	2.39509	2.31616	-1.15074	0.353135	-1.78032	-1.22518
>1099V	-0.322249	-0.328171	-0.375426	-1.75325	-3.52194	-2.0213	-1.19897	-1.48295	-1.53598	2.07757	2.02616	2.58002	3.8374	4.28259	3.97241	-0.440271	0.16585	-0.682695	9.6756	9.6433	9.93032	-2.27176	-1.70899	-4.31297	-6.32552	-4.03065	-5.24916	-2.39016	-2.09272	-4.05089	-2.54755	-1.49196	-3.46134	4.62311	7.22762	5.49302	1.18147	3.56713	0.875806	0.759766	2.34468	1.49485	1.24933	1.58442	1.58449	-2.27591	-0.263135	-2.4556	0.080981
>1099M	-0.536951	-0.48331	-0.803274	-2.34953	-2.53824	-2.43665	-1.35479	-1.29996	-1.77634	3.10493	2.69232	2.78942	4.09989	3.92092	4.60721	-0.287722	-0.273082	0.615964	9.46844	9.23308	8.85376	-3.1579	-1.08165	-1.5905	-5.45676	-4.72524	-2.84862	-2.0342	-2.49259	-4.44987	-1.97294	-0.120953	-2.03479	5.21934	6.30382	6.33126	2.47326	2.4632	1.81435	1.02833	0.983163	0.4221	1.59302	-0.679093	3.51167	-1.55012	-1.11358	-2.00126	0.026898
>1099F	-0.508105	-0.325077	-0.461825	-1.51923	-2.06654	-1.82014	-1.16374	-0.848391	-1.00185	2.86541	2.57113	3.13913	3.73119	3.05197	3.32607	0.154223	-0.01136	-0.372355	7.57006	7.93839	8.06349	-2.94512	-1.46311	-2.4385	-4.94443	-5.65924	-4.55911	-2.75605	-2.73864	-5.44917	-3.06572	-2.24114	-4.01191	4.75457	5.69545	4.8983	1.06138	2.11551	1.72196	0.030676	0.409107	-0.445153	-0.351762	2.27739	2.80303	-1.64875	-0.853467	-1.71335	1.54226
>1099Y	-0.524846	-0.259483	-0.553731	-1.49306	-1.99088	-1.73359	-0.736812	-0.186891	-0.654734	2.60438	2.25518	2.5624	2.55114	2.1384	2.31487	-0.083294	-0.432621	-0.188446	7.94924	6.88475	6.81618	-3.29295	-2.60619	-3.85754	-2.88822	-3.0835	-2.59209	-3.45054	-2.9666	-5.76256	-3.25598	-1.3456	-1.73849	5.8543	6.14412	5.3227	0.750523	1.01205	0.141714	-0.211986	0.195343	-0.520427	1.38497	0.000303	1.70717	-1.50665	-0.992138	-2.07928	1.68669
>1099W	-0.95487	-0.642811	-0.942222	-4.61952	-5.25929	-3.92713	-1.86294	-2.03441	-2.31126	2.21486	1.45209	1.48986	4.35229	4.26409	4.92913	-1.74144	-1.7859	0.48723	12.3144	12.7744	10.0197	-0.804259	0.369009	-1.5905	-3.10313	-1.95265	-1.94173	-1.79345	0.293207	-3.00086	0.32377	3.63195	0.719361	8.13207	7.38142	7.87132	2.14491	4.40536	1.8369	2.38988	4.63517	1.09382	3.51939	2.5165	3.06464	1.69616	2.27627	0.094082	0.392943
>1099S	-0.302428	-0.072128	-0.412915	-1.05294	-1.20975	-1.20834	-0.321712	-0.163197	-0.214148	2.73256	2.6911	2.5671	2.12826	1.96405	1.83788	0.024094	-0.02715	-0.135739	5.09455	5.1023	4.63671	-4.0558	-2.29178	-3.53392	-3.25513	-2.6342	-3.00062	-5.32923	-4.31864	-5.65354	-3.19657	-1.14945	-4.03937	3.24121	3.96065	3.70811	-0.811492	1.7705	-0.28171	-0.855797	2.59671	0.409516	1.03936	-1.42915	-0.754013	-1.25375	-1.1883	-1.52087	-0.56355
>1099T	-0.592755	-0.409756	-0.565915	-2.39722	-2.15268	-2.7991	-0.826411	-1.51434	-1.18316	2.61904	2.81873	2.10273	3.58639	3.88954	3.22764	0.342624	0.325815	0.001803	8.67672	9.22531	8.9797	-3.0558	-0.928672	-3.07593	-4.57706	-4.25033	-3.01212	-2.95296	-2.18618	-2.82791	-1.47674	-3.28273	-2.21492	5.55978	4.61271	6.29867	1.64591	1.31874	2.80416	1.97905	1.38739	1.49504	1.14235	1.64234	4.64807	-1.99694	-1.86084	-1.09764	-0.674048
>1099C	-0.46281	-0.532633	-0.347475	-1.77717	-2.07779	-1.31513	-0.689377	-0.880583	-1.24595	3.07143	2.81678	3.42548	2.79311	3.00312	3.41907	0.055397	-0.032427	0.065458	5.75151	5.51692	5.95235	-3.4015	-2.86621	-3.06731	-5.40081	-4.6029	-3.78111	-3.57195	-2.75067	-5.56595	-2.44954	-1.68535	-2.9914	4.60753	4.55677	5.05041	1.50812	1.73885	1.15152	1.07212	1.16172	0.101265	1.97718	1.5819	1.71563	1.80102	-1.72137	-3.05535	-0.697512
>1099H	-0.335739	-0.256435	-0.350534	-1.2838	-1.95107	-0.670655	0.032893	0.070798	-0.37076	2.67904	2.53824	2.77219	1.9998	1.39797	1.86438	-0.463014	-0.336588	0.016196	4.44507	2.30628	2.21618	-4.12262	-2.74647	-4.69484	-3.26949	-2.90893	-3.06218	-5.22637	-2.82709	-6.56602	-3.12691	-3.01337	-3.26323	2.96169	4.11352	2.9752	0.862595	1.17196	0.74424	-0.310693	0.388941	-1.84167	2.97965	2.58342	2.22138	-2.51688	-1.54529	-2.59238	1.57196
>1099K	-0.178499	-0.059719	-0.193733	-0.500659	-0.60904	-0.331973	-0.099654	-0.072207	-0.411425	2.2125	2.13983	2.38845	1.77273	1.65567	1.78433	-0.087436	0.295247	0.539091	1.2557	0.402793	0.473006	-4.43229	-2.44813	-3.941	-2.6828	-2.61136	-2.15472	-5.1837	-4.70707	-3.97229	-4.11971	-2.17097	-5.42298	2.6485	2.16869	2.93502	0.983073	0.833709	-0.299842	-0.055013	-0.521536	-1.15651	1.30124	1.22037	1.64917	-1.14707	-0.825542	-1.65308	-0.195272
>1099R	-0.05432	-0.279028	0.042351	-0.769435	-0.963022	-0.495704	-0.106727	-0.031285	-0.345597	1.81061	1.745	1.96244	1.47188	1.10464	1.54417	0.158395	-0.164953	0.315311	-0.200611	1.15484	-0.432663	-3.64793	-3.50546	-3.89395	-1.4834	-1.66613	-1.09975	-4.75067	-1.59026	-6.7141	-3.61616	-3.02636	-3.00909	-0.023559	0.953379	0.134697	1.02013	0.209537	0.043288	-0.536259	-0.079497	-1.44344	1.46457	1.75609	0.069825	-1.62283	-2.25816	-3.40582	-2.2377
>1099Q	-0.17102	0.29144	-0.240923	-1.1586	-0.561936	-0.238996	-0.258421	-0.146654	-0.514814	2.78008	2.70172	2.80813	1.81398	1.89538	2.21474	-0.187891	-0.167837	0.008957	2.91248	2.30649	2.54496	-3.62108	-2.52124	-3.89201	-2.49614	-3.03554	-2.42294	-2.45991	-3.51217	-3.14818	-3.06988	-2.82256	-2.47095	3.89062	2.33345	1.39746	0.858218	0.441598	0.706177	-0.025104	0.094325	-1.61312	2.48679	1.03109	0.229502	-1.88506	-3.3189	-2.63358	2.30919
>1099N	-0.023149	-0.228033	-0.309795	-1.02217	-0.871049	-0.795421	-0.207274	0.162345	-0.268431	2.38553	2.26728	2.36631	1.54508	1.34311	1.70123	-0.09059	-0.314495	-0.229728	6.61228	2.51915	1.75845	-3.79084	-3.01757	-4.78427	-2.86732	-2.58434	-2.36291	-3.0057	-3.84011	-3.80819	-2.58332	-4.45242	-4.93959	2.59785	1.9965	3.45097	0.294245	1.17919	1.26822	-0.79106	-0.888116	-1.78617	2.07337	1.32535	1.45805	-3.73078	1.41338	-4.34343	-0.644887
>1099D	-0.274358	-0.379141	-0.364908	-1.45126	-1.94802	-1.68718	-0.862393	-0.73633	-1.16963	3.43787	3.4145	3.2949	2.94058	2.6671	3.55349	-0.737101	-0.738589	-0.179768	8.74041	8.67255	8.42537	-3.00937	-1.95292	-2.73527	-5.50089	-4.72204	-4.25643	-3.40204	-2.46757	-4.16315	-3.14878	-0.743958	-2.03978	4.59469	4.59166	5.1179	1.03934	1.03877	-0.072671	1.06224	1.51079	0.607335	-0.044706	0.142246	1.87556	-1.79403	-0.971987	-1.95322	0.586149
>1099E	-0.493668	-0.492242	-0.647788	-2.03317	-2.10382	-2.35221	-1.10775	-1.35992	-1.17521	3.08016	3.5406	2.83996	3.70341	3.42252	3.09938	-0.502253	-0.476567	-0.405855	8.73704	8.82492	8.86891	-3.56507	-1.76224	-3.23205	-5.86394	-4.56932	-4.49017	-4.29024	-3.40888	-4.5876	-1.08907	-2.7142	-1.84588	5.75619	4.28265	5.50026	0.667655	1.80505	1.35645	1.09899	0.705473	0.266	1.1813	0.819342	2.26844	-1.26145	-1.0963	-1.72876	0.150026
>1099G	0.132837	-0.348877	0.05593	-1.05882	-0.718428	-0.383193	-0.064432	-0.006457	0.000762	2.43907	2.02158	2.35035	1.49026	1.19004	1.38574	-0.110408	-0.006494	-0.283996	1.84915	1.07299	1.56081	-4.18149	-2.82261	-4.10363	-2.40761	-2.33691	-2.22074	3.86118	-4.65944	-5.42811	-3.09723	-4.04857	-4.85322	3.37923	3.20366	2.18908	-0.243038	0.772874	0.449836	1.83605	-0.059038	-1.30274	1.85187	-1.10118	0.659952	-3.50589	-3.57414	-4.69355	0.300859
>1100A	0.209638	0.099726	0.024847	0.160708	0.539128	-0.090261	-0.004292	0.071292	-0.153884	-0.273242	-0.382124	-0.259579	-0.151347	0.275495	-0.000572	-0.117714	-0.285483	-0.450735	-0.260714	-0.657966	0.33347	-4.66933	-3.36533	-4.0633	-0.029878	-0.072815	0.112593	-4.73267	-5.29557	-6.69362	2.09265	1.41516	0.892171	-3.78927	-3.9272	-3.17611	-2.41953	-1.91847	-1.13754	-1.80539	-2.29829	-1.25687	-0.089768	-1.22132	-1.89459	0.758768	-0.446198	-0.595227	-6.05537
>1100I	0.162908	0.089491	-0.038517	-0.776212	-0.929291	-0.45506	-0.431629	-0.416243	-0.473728	-1.33117	-1.71701	-1.45921	0.988521	0.730446	0.954335	-0.461147	-0.58022	-0.618984	1.18402	0.047333	0.863776	-3.47038	-3.58519	-4.17065	0.146627	-0.145294	-0.03788	-5.72252	-3.45017	-6.73508	0.181913	0.924416	0.657816	-5.76996	-5.79572	-5.88772	-9.46415	-7.36949	-7.30962	2.44731	0.046643	0.337415	-3.86447	-5.47457	-2.32049	1.17579	2.6977	1.43493	-4.98224
>1100L	0.250056	0.291355	-0.03747	-0.339816	0.220625	-0.92514	-0.31326	-0.174449	-0.154717	-1.03381	-1.14957	-1.04902	0.386614	0.324645	0.345766	-0.288947	-0.149722	-0.363211	0.030998	-0.573443	-0.193349	-4.05764	-3.28083	-4.37535	0.274566	0.107927	-0.068371	-5.19576	-4.6718	-5.23276	1.5645	2.61827	3.58096	-6.39314	-5.99669	-3.51294	-6.07661	-6.99975	-1.33262	-0.162417	2.36067	-1.33452	-0.859758	-3.36011	0.301161	2.95771	-1.33328	2.47244	-6.32267
>1100V	-0.368586	0.036916	-0.078253	-0.970011	-0.226329	0.167849	-0.538792	-0.245661	-0.230809	-0.076811	-0.793285	-0.470928	0.500065	0.292862	0.534996	0.118552	-0.539511	-0.123989	0.207782	0.439746	0.71	-3.60953	5.0742	-4.11227	0.237031	-0.00741	-0.221912	-5.57533	-5.54474	-6.34474	-1.5941	-1.39789	-0.522377	-4.17977	-6.4587	-4.29955	-4.14594	-4.12545	-6.05379	0.687904	1.5536	-1.34638	0.083543	-2.19038	-1.9725	2.49285	2.4356	-0.649728	-3.07977
>1100M	-0.086336	-0.226143	0.033862	-0.602726	-0.416514	-0.231409	-0.288648	-0.487612	-0.172537	-1.09107	-1.01823	-1.48551	0.322663	0.490469	-0.076838	-0.328679	-0.038731	-0.298724	0.182623	-0.492021	-0.114456	-4.28661	-3.11708	-4.78131	0.311998	0.372576	0.081778	-4.10044	-4.88842	-7.17956	1.09292	3.43007	2.17633	-6.17944	-4.84712	-4.34517	-8.64402	-4.33644	-6.37695	1.10595	1.47858	0.401889	-2.99356	-3.02528	-3.71279	1.99533	2.7087	2.67364	-6.05976
>1100F	-0.047478	-0.060818	0.047464	-0.289614	-0.686312	-0.40723	-0.088152	-0.205757	-0.26358	0.338401	0.371713	0.393419	0.768412	0.94028	0.994017	-0.178321	-0.121883	-0.080454	0.948614	-0.051755	0.70147	-4.23127	-2.56297	-4.02212	-1.5734	-1.21668	-1.37035	-6.15052	-3.63332	-6.67566	-4.24481	-1.47914	0.106731	-4.05371	-3.19321	-4.90005	-8.15119	-6.57076	-6.01832	-0.603639	1.69933	-1.48906	-0.005762	-3.41638	-0.407691	-3.54482	-1.36494	-2.37137	-4.59199
>1100Y	-0.193468	-0.296488	-0.01951	-0.409332	-1.11093	0.242054	0.097454	-0.230545	-0.214156	-0.152437	0.143322	0.091996	-0.170377	-0.073015	-0.103141	0.203087	-0.04544	-0.126279	-0.849947	-1.02531	-0.530859	-4.54273	-3.03559	-4.00102	-0.365862	-0.168941	-0.271878	-5.64194	-4.16473	-6.97098	1.31539	2.65869	0.272358	-3.28925	-3.73822	-2.30365	-6.14027	-4.10434	-7.48587	0.406202	0.018825	-1.92798	0.109201	-0.864815	-1.42061	-2.69091	1.05576	0.89981	-2.76416
>1100W	-0.264378	-0.214887	-0.202283	-0.923341	-0.543871	-0.687707	-0.152734	-0.06776	-0.443886	2.18404	2.07321	2.48395	1.18269	1.06638	1.25638	0.096987	0.126135	0.291281	1.74671	-0.320194	1.25425	-4.04636	-2.88621	1.99648	-2.88289	-2.31602	-2.09762	-5.96654	-5.61482	-5.85397	-4.04245	-4.00329	-1.69479	1.94719	2.07524	3.69835	-3.7799	-3.54658	-3.73025	-0.775784	-1.07349	-1.67525	1.14446	-0.99399	0.39077	-0.430658	-1.59115	-2.33297	0.479594
>1100S	-0.212896	-0.159088	-0.167716	-1.134	-1.75045	-1.18677	-0.780882	-0.422384	-0.554814	-0.438275	-0.162906	-0.465095	2.08481	1.69094	2.00721	-0.559237	-0.756794	-0.483441	7.5345	7.45458	7.31887	-4.24166	-3.77848	-4.40471	-0.676347	-0.871318	-1.12496	-3.79689	-3.8287	-5.94274	-0.489444	1.52372	-0.035983	-5.49712	-3.41271	-2.53726	-6.34345	-5.65769	-5.81649	0.715834	0.890517	0.915876	-1.31599	-1.13605	0.282763	-3.105	-1.83794	-3.38924	-6.18056
>1100T	-0.574538	-0.554309	-0.34298	-1.40678	-2.58283	-2.00708	-0.895358	-0.819005	-0.847382	-2.93645	-3.28688	-2.67106	1.76932	1.457	1.70304	-1.21381	-1.49512	-0.716642	6.44454	6.80957	6.21649	-3.48608	-2.4106	-4.10987	-0.26139	-0.66187	-0.958603	-4.98161	-1.26116	-5.03008	2.67909	1.91655	1.81392	-5.07702	-3.97919	-4.22467	-7.59151	-7.42987	-4.60117	0.945964	2.16102	0.992528	-3.13109	-1.51802	-3.3777	-2.18285	-0.81523	-2.14789	-5.12392
>1100C	-0.413631	0.133331	-0.256275	-0.696341	-0.567988	-0.740973	-0.163322	-0.079623	0.070073	-0.053337	-0.239667	-0.282062	1.02981	0.598223	0.531273	-0.437138	-0.462352	-0.68706	2.00813	1.35343	2.58586	-3.20903	-3.04119	-3.42981	-0.648858	-0.483703	-0.349039	-3.41061	-4.06131	-4.94181	0.475707	2.30689	1.81778	-3.58721	-2.57832	-2.44044	-3.27441	-2.73921	-3.38533	0.015138	-0.325888	3.18669	-2.25657	-3.95038	-1.22079	-2.24262	-2.21709	-2.93337	-5.41513
>1100H	-0.303971	-0.072147	-0.223262	0.185497	-1.03681	-0.057698	-0.202456	-0.415038	-0.105552	-1.69575	-1.57041	-1.79471	0.019244	0.065562	0.153717	-0.664691	-0.350112	-0.331607	0.56008	-0.234792	-0.688109	-3.80129	-2.03517	-4.6278	0.501409	0.45875	0.279707	-5.0688	-1.97065	-4.0805	3.11232	4.11676	4.25153	-5.1324	-2.98955	-4.04063	-4.90202	-3.72022	-3.51701	1.39633	0.554249	-0.983325	-5.37941	-4.95201	-6.55164	1.63709	-1.46816	-3.54794	-6.44813
>1100K	-0.182416	0.044281	-0.089313	-0.394084	-0.453732	-0.016051	-0.255254	0.068734	-0.113833	-2.16452	-2.60074	-2.46299	-0.036712	-0.392043	-0.339357	-0.19156	-0.759155	-0.216769	-0.192801	-0.106671	0.533444	-4.92625	-3.13022	-4.63223	0.570062	0.389743	0.523646	-4.41244	-2.70418	-5.55125	4.73096	4.22597	3.31092	-5.49302	-4.46078	-4.06903	-2.18935	-2.56989	-3.32252	4.47681	1.07923	0.028466	-1.18575	-2.99382	-3.27365	2.31202	4.06839	4.24796	-4.98461
>1100Q	0.204665	-0.393159	-0.291646	-0.730688	-0.774317	-0.528847	-0.446816	-0.508998	-0.696823	-2.19489	-2.02637	-1.95588	0.711795	0.740619	1.03735	-0.339459	-0.378679	0.004971	0.704555	0.751918	5.38714	-3.89824	-3.05103	-4.33579	0.537085	0.54485	0.902152	-4.32384	-5.96389	-5.73001	3.51344	3.25064	3.11187	-5.94947	-4.42541	-5.92323	-7.48602	-9.4854	-7.45449	2.74136	4.7584	-0.94027	-1.13476	-2.33035	-2.456	3.93234	2.69643	-2.57722	-5.64102
>1100N	-0.313824	-0.254282	-0.456341	-1.78929	-1.41642	-1.1139	-0.841086	-1.08211	-0.634419	-3.03003	-2.76466	-2.38985	2.20128	2.22217	1.77849	-0.88535	-0.873358	-0.879827	7.04612	7.54894	6.97152	-3.20115	-1.87046	-4.3327	-0.723914	-1.13322	-1.23647	-3.83975	-4.31972	-6.09915	0.917591	1.07639	1.03932	-4.79107	-4.31396	-5.28295	-7.32176	-7.81262	-7.30875	1.88569	0.688278	-0.201042	-1.10661	-4.6338	-1.67187	-1.25437	-1.79427	-1.3174	-5.55413
>1100D	-0.193064	-0.220591	-0.33123	-1.08859	-1.55302	-2.21688	-0.461222	-0.539185	-0.741319	-0.301325	-0.275398	0.0755	2.26683	1.7641	2.30891	-0.534426	-1.30682	-1.359	6.11048	6.64206	6.72454	-3.82698	0.179531	-2.91686	-2.61127	-2.60346	-2.30556	-4.41301	-4.04227	0.626922	-3.33914	-2.56107	-2.28948	-4.50364	-4.11719	-4.1091	-8.88809	-7.5165	-6.79652	0.921961	1.27806	1.44943	-2.29241	-6.35518	-0.790682	-2.64213	-1.78845	-0.025174	-3.92574
>1100E	-0.282124	-0.311821	-0.085974	-0.936741	-1.48007	-0.882884	-0.640465	-0.269761	-0.143628	0.749075	0.582253	0.428065	1.51463	1.32303	1.02945	-0.466412	-0.589385	-0.586086	2.94545	2.7473	2.63808	-4.26306	-2.74029	-4.53942	-1.47078	-1.33101	-1.78973	-4.11649	-3.7272	-4.74304	-0.929129	-3.78603	-3.86014	-5.79443	-5.34029	-5.71763	-7.79346	-7.24527	-5.04882	0.118035	0.488894	-0.860596	-2.27098	-5.81808	-0.932037	-3.53988	-2.59837	-0.032623	-6.23228
>1100G	-0.159433	-0.398499	-0.2418	-0.941071	-1.37218	-0.794502	-0.418152	-0.448239	-0.591471	0.379321	0.78185	0.558046	1.22602	1.53405	1.61389	-0.805403	-0.654558	-0.369329	7.81317	7.81639	7.63114	-3.87981	-1.28973	3.48832	-1.9332	-1.39761	-1.51818	-3.53159	-3.53722	-4.66502	0.863225	0.526578	0.173629	-0.817287	-4.32569	-5.50592	-4.53239	-3.49851	-3.74855	0.658965	0.005718	-1.31065	-3.63987	-2.07397	-1.51346	-3.10259	-0.528375	-4.13541	-5.904
>1100P	-0.576708	-0.467397	-0.42858	-3.15001	-3.46993	-3.7103	-1.51829	-1.95886	-1.48683	-0.666496	-0.703192	-0.445048	1.71281	2.34352	2.13212	-1.7008	-0.423325	-1.28216	7.3709	6.63632	6.78226	-1.76362	-0.853384	-2.91243	-2.47752	-2.76	-2.52669	-0.901263	-2.69418	-2.80177	-0.637894	-1.10166	-1.27475	-2.96544	-2.56223	0.811799	-6.56185	-4.71066	-5.78997	2.06281	2.04813	1.82859	-4.03695	-0.679823	-2.76283	0.819469	0.323856	-0.639316	-4.71012
>1101A	-0.201137	-0.139798	-0.080177	-0.430182	-0.969414	-0.489589	0.000651	-0.425432	-0.342947	-2.0325	-1.8164	-1.54244	0.435377	0.546338	0.687918	-1.18299	-1.07087	-0.228977	0.732631	0.630994	-0.265415	-4.98278	-3.11098	-4.32647	-0.133866	0.134814	0.034175	0.179538	-5.85155	-5.78076	2.05813	3.09435	2.84026	-5.26106	-4.71193	-4.1893	-7.17972	-4.10578	-4.32197	0.075925	0.55149	1.20123	-0.995102	-0.630145	0.17547	3.64572	2.38727	0.710991	-6.58594
>1101I	0.465129	0.287726	-0.293075	0.08566	0.693442	-0.23856	-0.154729	-0.178084	-0.115165	-0.183924	-0.249903	-0.352514	-0.13028	-0.134894	-0.399516	0.014334	0.172902	-0.145249	0.211094	-0.162582	-1.02501	-4.3694	-2.69491	-3.12214	0.316465	0.338185	0.257193	-1.66805	-2.51234	-3.92893	1.67725	1.86836	1.61786	-0.674225	-3.02075	-1.51777	-0.398487	-1.32145	0.298454	-0.546472	2.1829	-0.721543	0.663721	0.066656	-0.363367	3.07738	0.844097	2.37272	-1.09981
>1101V	-0.211649	0.096894	-0.275451	-0.29816	-0.051614	-0.824121	-0.048884	0.016597	0.093931	1.28699	1.39883	1.63267	0.9225	1.80978	1.12027	0.013284	0.41041	0.452465	0.78721	-0.326515	2.41868	-4.40839	-3.00124	-4.33896	-1.55075	-1.37072	-1.33499	-1.08557	-1.15486	0.85844	2.16085	0.270582	1.89646	1.45272	-0.194743	2.17383	0.62484	0.306936	0.982294	-1.06111	-1.33883	-0.255722	-0.822802	0.213779	1.47965	-2.07892	-2.16956	-2.39359	0.342716
>1101M	0.12346	-0.116614	0.296081	0.223316	-0.349582	0.104244	-0.309094	-0.429123	-0.280695	-1.89637	-1.95926	-1.96024	-0.179401	-0.034195	-0.138114	-0.143767	-0.35183	-0.147468	-0.11532	-1.90927	-0.943396	-4.22422	-2.33841	1.8602	0.791137	0.985344	0.613666	-6.36745	-4.87657	-5.30462	3.59842	1.94479	2.54394	-4.36325	-5.98937	-4.56865	-3.02831	-2.92478	-2.6508	2.15227	2.52677	-2.49833	-4.03447	-1.20494	-3.68247	0.473843	4.03957	2.47079	-5.13734
>1101F	-0.041807	-0.254632	0.072254	-0.24935	0.455284	-0.250119	-0.096473	-0.25783	-0.200257	-1.57847	-1.53529	-1.48875	-0.19473	-0.316963	-0.268323	-0.464652	-0.416632	-0.54477	-0.12026	-0.011402	-0.274186	-2.8427	-2.22605	-2.0281	0.628816	0.562496	0.491573	-2.99522	-4.10365	-3.71818	3.17858	4.70814	4.41134	-2.47768	-1.04512	-2.90086	-2.27974	-3.05859	-2.05281	1.28521	2.80193	-1.53311	-1.52097	-1.90755	-1.38972	-2.97063	0.021128	2.35567	-1.41161
>1101Y	-0.22238	-0.237015	-0.428718	-1.38124	-0.901172	-0.766624	-0.63644	-0.397795	-0.639977	2.99465	3.09916	2.88037	2.1537	1.86467	2.09278	-0.163992	-0.152918	-0.128495	2.22332	1.78358	3.16713	-2.55062	-1.72948	3.9185	-3.56772	-3.84678	-3.77158	3.12505	1.15121	1.15674	-1.11262	-0.954114	-2.82498	3.95252	3.04024	3.9134	0.850633	0.677474	-1.34095	-0.00778	-0.505038	1.44807	1.66986	-0.921155	-1.32082	-1.36729	-1.24123	-1.69091	-0.260894
>1101W	0.201417	-0.336734	0.537577	-0.175051	-0.796706	-0.399056	-0.15214	-0.417326	-0.199462	-0.936157	-0.703192	-0.637846	0.766923	0.7778	0.780042	-0.65107	-0.06639	-0.496341	1.596	-0.070083	-0.068979	-4.35909	-2.77938	-4.62482	-0.011416	-0.239747	-0.05263	-4.37861	-3.96383	-5.21326	-2.74337	-1.82681	-2.14242	-5.05883	-5.54458	-5.53313	-3.25973	-2.82389	-2.26586	-1.36081	-1.22037	-1.79134	-1.13785	0.190704	1.2164	0.305763	-2.54477	-3.68192	-4.69148
>1101S	-0.340431	-0.573687	-0.203892	-2.65842	-3.34533	-1.59325	-1.74268	-0.864486	-2.1224	-4.66778	-3.52519	-2.16664	0.332911	-0.385832	0.958474	-0.395265	-0.95582	-0.205792	7.39771	2.6433	3.95337	6.89029	7.95814	8.12764	-0.389581	-1.31522	-0.328943	-2.66012	-1.1167	-3.36605	5.16393	5.69011	3.41277	-3.69889	-3.09752	-3.4251	-7.09737	-5.53627	-6.28554	5.25139	6.33222	4.42395	-0.427513	-0.50483	-2.22559	5.4316	6.59267	3.9428	-1.36579
>1101T	0.011909	-0.175144	-0.279329	-1.40278	-1.45548	-1.31096	-1.19867	-0.72808	-0.903808	-3.82262	-4.74133	-3.77246	1.19002	0.996738	1.25046	-0.161109	-0.273833	-0.625664	1.18847	0.084117	0.799597	-2.87534	-1.08416	-2.29677	1.11902	0.870746	0.661219	0.278061	-5.36155	-5.89014	5.95204	6.68741	6.13097	-4.3266	-3.58439	-5.05172	-7.15217	-6.81737	-7.2538	4.75698	4.17524	6.55473	0.458354	-1.36462	-0.072243	5.28243	5.52394	2.06288	-5.35925
>1101C	-0.163837	-0.050682	0.364662	-0.506309	0.005917	0.239268	-0.344695	-0.206226	-0.277178	-1.84735	-1.6774	-1.46745	-0.092738	-0.421848	-0.271541	-0.56009	-0.622603	-0.465446	-0.434076	1.54801	-0.789293	-4.23259	-3.60476	-2.5732	0.418592	-0.116975	-0.124487	-4.78652	1.68412	-4.88289	4.52845	4.2325	3.80785	-5.41415	-5.04242	-6.9422	-2.71623	-4.15218	-3.58003	-0.150646	1.87197	0.800629	0.479036	-1.92932	-0.486182	3.91044	-0.968237	3.44662	-4.55394
>1101H	-0.304194	-0.207214	0.026005	-1.46205	-1.1318	-1.12726	-1.00423	-0.946479	-1.11369	-4.03938	-3.42375	-3.53482	1.81025	1.81641	1.94277	0.009943	-0.27443	-0.047901	1.10343	1.08412	1.15022	-3.88857	-2.96251	-1.70061	-1.72801	-1.58372	-1.76686	-4.92788	-3.76525	-5.83074	0.734207	-1.17544	-1.29516	-5.07801	-5.40388	-4.07718	-7.2651	-8.81027	-8.70643	0.269889	-0.193789	-0.971603	0.613098	-0.994472	0.405453	-1.7451	0.414286	-1.76467	-5.73095
>1101K	-0.253585	-0.245598	-0.565632	-3.47413	-2.51648	-4.29505	-2.32044	-1.40511	-1.08275	-3.8726	-3.33102	-3.97612	2.73814	1.48641	1.36659	0.456499	-0.996113	-1.86327	2.98639	1.2022	3.55344	1.03309	1.20061	-1.03411	-2.4357	-4.25033	-3.29223	-2.42231	-2.53845	-2.25864	2.54978	-0.035153	2.01457	-1.37719	-1.56411	-1.37765	-4.03494	-4.51776	-1.67684	2.85433	1.29399	2.48849	-0.893815	-2.93583	0.601809	0.682009	-0.196083	0.904011	-2.36082
>1101R	-0.877716	-0.531557	-0.746475	-4.9471	-7.42832	-9.04572	-4.03286	-1.81202	N/A	N/A	N/A	N/A	N/A	N/A	N/A	N/A	N/A	N/A	N/A	N/A	N/A	N/A	N/A	N/A	N/A	N/A	N/A	-0.705361	1.4487	2.73739	3.07088	3.25787	4.38485	-0.755148	3.70152	3.6537	-4.27934	-2.09047	-0.117083	3.46542	5.65085	7.06496	0.425714	-1.14546	4.2659	2.18974	3.93196	4.85122	-2.42461
>1101Q	-0.489479	-0.234771	-0.314354	-2.85829	-2.62066	-2.77226	-1.81355	-1.59861	-1.82912	-4.07054	-5.6772	-5.31492	0.930152	0.363985	0.513212	-0.634525	-0.085455	-0.436534	0.820578	0.797813	1.37286	6.2958	7.85202	2.97759	0.066798	-1.14529	-1.1716	-3.35397	-3.68895	-4.029	3.6654	5.09254	2.9396	-3.51287	-3.75984	-3.17098	-6.95884	-6.29149	-5.9755	6.84297	3.56808	4.76537	0.173191	-3.29086	1.12507	4.95034	0.496777	3.52418	-3.28635
>1101N	-0.25872	-0.214182	-0.367358	-1.88757	-1.87595	-1.91057	-1.34912	-1.03	-1.28269	-6.04253	-3.99527	-3.27568	1.90991	1.88712	2.10535	-0.012986	-0.068347	-0.151772	3.04297	2.5592	3.00181	-3.89172	-2.271	-3.03411	-2.23639	-2.29987	-2.59179	-4.76617	-2.55993	-3.699	-0.909888	0.941419	-0.124001	-0.349316	-0.907711	-4.44385	-5.18073	-4.95503	-5.8343	2.39901	4.43258	2.31999	0.298443	-0.414632	0.174405	0.639771	0.239731	-1.19549	-4.86372
>1101D	-0.518321	-0.429724	-0.617479	-4.38005	-5.70325	-4.98524	-1.69182	-3.03441	-4.13069	-0.863143	1.45209	2.28127	1.96763	2.92848	4.9901	-1.08248	2.60642	2.70962	5.60369	3.42786	5.04529	-2.88226	1.36901	1.31639	-2.59617	0.369279	0.795237	-1.36607	-1.05865	-2.35613	0.76778	3.12945	1.24356	1.37617	-1.2018	-1.5641	-2.12701	-1.3561	-2.09062	3.63996	4.67085	4.52591	-2.39882	-2.3089	-1.8631	0.537309	2.19828	0.567238	-2.48506
>1101E	-0.562196	-0.351606	-0.745794	-6.49142	-9.42203	-6.53824	-2.03286	-0.812019	-2.28269	0.629897	N/A	0.696308	0.382664	N/A	0.132122	-0.156478	N/A	1.90227	5.98157	N/A	4.73334	1.10263	N/A	1.31639	-0.518165	N/A	1.11716	0.220831	2.85921	-0.423639	7.95282	9.82916	5.75284	0.075032	2.89454	0.277919	-3.42381	-0.674346	-3.36413	11.2432	9.98479	9.00104	-1.68505	0.837832	-1.76854	5.24362	7.13945	2.57133	0.119711
>1101G	-0.684248	-0.068927	-0.659538	-4.83865	-4.92345	-4.93384	-3.89084	-1.87615	-3.13069	-0.785141	-0.90781	-1.47362	2.55259	-0.338303	2.13212	-1.15648	-0.200932	-1.6827	9.92561	7.53067	9.02511	1.36567	0.079502	-0.853534	-0.933202	0.565199	0.532202	-1.50568	0.227041	-1.85295	2.8771	2.25599	1.58997	-0.471505	-0.377531	-0.037761	-1.33137	-1.03431	-0.579121	3.76972	4.73702	5.87831	-0.763351	-2.25605	2.40996	4.75435	2.45324	1.38807	-1.2216
>1101P	-0.766621	-0.571215	-0.654396	-9.49553	-6.826	-4.8747	N/A	-0.812019	-2.33928	N/A	-1.77031	-0.210582	N/A	-0.878872	0.395157	N/A	2.121	1.28078	6.94986	4.52573	6.25174	N/A	0.953971	-0.5905	N/A	-2.36769	0.473308	5.36987	0.448138	-1.94658	5.49623	2.26103	1.31498	3.32889	1.6797	-1.0306	-0.155059	-2.85139	-4.81098	9.12131	6.32864	4.15561	2.22727	-0.380724	-2.47938	5.19486	6.69752	-0.002738	2.28676
>1102A	0.25636	0.14767	0.057536	-0.33955	-0.093639	0.201255	-0.142794	-0.249424	0.000447	0.871447	0.744652	0.81161	0.498769	0.535009	0.328892	0.017315	-0.137607	-0.36762	1.57662	0.525901	0.721833	-4.1505	-0.872	-4.46611	-1.09388	-0.833974	-0.948583	0.403277	0.477876	0.425749	-0.557321	-1.3773	-2.01998	0.73063	0.533941	-0.231427	0.094794	0.32993	-0.446881	-0.634434	-1.24844	-1.10478	0.720544	-0.287438	1.07072	2.07813	-2.41133	-4.2307	0.264602
>1102I	0.067447	-0.062194	0.303817	0.087517	0.018357	-0.314449	-0.143152	-0.33417	-0.109858	0.363527	0.42118	0.329581	-0.069041	0.071164	-0.36118	-0.067957	0.163181	0.071756	0.546724	1.22254	0.657155	-4.48567	-2.81769	-4.43928	-0.285433	-0.022413	-0.327655	0.249898	1.50524	0.339929	5.3793	-0.794521	0.590568	0.047297	-0.566631	1.67365	-0.183951	-1.36882	-0.37799	-0.959861	-0.956288	-1.32025	-0.582989	-2.13151	1.00795	-3.42983	-3.58222	0.692908	-3.34561
>1102L	0.016066	-0.05427	-0.013645	-0.355912	-0.636397	-0.138217	-0.278795	-0.304258	-0.294283	1.21065	1.49007	1.24858	0.902381	1.10144	2.22489	-0.169152	0.245271	-0.011096	2.2538	0.853088	1.42041	-3.69885	-2.6841	3.67504	-1.39237	-1.02391	-0.997644	0.025997	1.48646	1.48967	-1.58782	2.21903	-3.35554	2.07622	0.526194	1.33836	0.246837	0.165321	-0.252714	-1.09788	-0.793146	-1.83569	-1.59247	-3.44029	-3.8991	-2.78536	-1.39512	-3.85582	0.438892
>1102V	0.034533	-0.321207	-0.180687	0.295686	-0.365373	-0.518193	-0.226543	-0.318979	-0.221782	0.540835	0.842508	0.651284	0.271633	0.365054	0.338304	0.004617	0.209352	-0.126221	0.604398	-0.350843	0.049393	-4.18111	-3.37642	-4.58246	-0.493503	-0.30374	-0.249787	0.099851	-0.964224	1.11149	-2.3358	-2.32458	-0.600287	0.503084	-0.644708	0.756218	-0.166828	-0.140094	0.949993	1.52525	-1.6414	-1.96064	-1.97341	0.524313	0.92636	1.92754	-0.471307	-2.30816	0.689164
>1102M	-0.334242	-0.165139	0.005117	-0.123542	-0.775472	-0.242572	-0.22151	-0.275774	-0.195636	0.983208	0.796619	0.971353	0.556354	0.433499	0.332773	-0.076901	0.04562	0.02115	1.0505	0.612918	0.51802	-2.74848	-1.85492	-2.66951	-0.868812	-0.987639	-0.868256	-0.16277	1.10205	-0.212072	-1.70687	-2.96956	-2.54629	1.2592	2.01324	1.17902	0.336586	0.456906	0.032507	-0.706053	2.99609	-1.50894	0.203802	0.511848	0.754226	-2.73569	1.20339	-3.39783	0.846085
>1102F	-0.27834	-0.292034	-0.242734	-0.563338	0.345242	-0.386583	-0.318308	-0.260292	-0.751747	1.47474	1.6048	1.60916	0.368875	0.673755	0.750382	-0.009803	0.204669	0.548272	2.2678	2.28587	2.26336	-4.10237	2.89052	-3.01488	-0.806814	-0.574644	-0.291152	0.702335	-0.893882	0.328968	-2.22297	-5.32636	-4.12916	2.42555	0.515825	0.160535	0.604919	-1.10532	0.061437	-0.170976	-2.12876	-2.13517	0.152325	-0.765645	0.557045	0.200062	-2.58718	-0.197102	0.295452
>1102Y	0.003502	-0.03395	0.155265	-0.590081	-0.586165	0.16535	-0.106422	-0.353094	-0.111826	0.843186	1.92138	0.863576	0.160062	0.384163	0.169281	0.04947	0.250519	0.116467	1.18513	0.709832	0.945991	-4.21302	-2.84369	-4.50138	-0.615053	-0.505352	-0.512644	-0.666181	0.670311	-1.58808	-0.204811	-3.0423	-3.48729	0.131956	1.28767	0.353673	0.067563	0.751906	-0.958999	-0.393685	-0.037951	-0.343877	1.9805	-0.303665	0.184556	-1.20204	-1.22693	-1.54272	-0.491052
>1102W	-0.136702	-0.296511	-0.095208	-0.500866	-1.33689	-0.500301	-0.368046	0.062227	-0.677259	2.17986	2.08007	2.29763	1.41224	1.11036	1.4483	0.140305	-0.233476	0.037158	2.36768	2.17885	2.51107	-4.14769	-3.79556	-3.81216	-2.18028	-2.25924	-1.69152	0.708489	1.66043	-0.20902	-2.85108	-2.64422	-4.00135	1.9502	3.00136	0.905745	0.541979	1.51449	0.376279	-0.773292	0.861789	-1.74236	-0.226099	1.60051	0.351956	-1.94333	-0.557119	-2.16282	0.493733
>1102S	0.095022	-0.241153	0.020068	-0.593528	-1.41767	0.112504	-0.491316	-0.143533	-0.305872	1.51905	1.03016	1.47187	1.48835	0.846021	1.22429	-0.046801	-0.22518	-0.02728	2.16151	1.96502	1.75279	-4.0245	-2.95292	-4.32615	-1.87216	-1.62113	-1.30392	0.364077	1.06867	-0.525427	1.16712	-3.14065	-3.07487	-1.64719	2.82674	0.867566	-0.015503	1.05265	-0.944989	-0.169469	0.793555	-1.56199	-0.097887	0.790011	-0.121832	-1.80628	0.878752	-3.83091	0.932236
>1102T	0.012204	-0.108793	-0.143557	-0.176022	-0.296744	-0.27687	-0.421182	-0.054512	-0.394805	1.55084	1.44609	1.5582	0.965419	0.973175	1.26874	-0.039983	-0.104406	0.080055	1.47117	1.06135	1.29776	-4.40252	-3.30906	-3.82734	-1.58591	-1.21697	-0.935251	0.25925	1.71523	0.312146	-4.20004	-3.63718	-4.16372	1.14232	0.958609	1.25734	-0.602594	0.13878	-0.044716	-0.418469	-0.694429	-1.54504	0.635625	-0.488976	-0.707109	-3.38365	-3.11969	-4.0373	-1.68321
>1102C	-0.202094	0.227622	-0.466728	-0.069702	-0.321343	-0.816954	-0.205858	-0.08795	-0.215147	0.160487	0.329514	0.62635	0.165533	0.703526	0.346173	0.119672	-0.025797	0.145762	0.185806	0.004012	-0.124636	-4.75377	-3.30855	-3.36903	-0.863755	-0.626116	-0.275476	-0.201343	0.192296	0.650861	-1.2125	-2.59811	-2.98091	-1.92454	-0.321898	1.00091	0.267546	-0.192041	0.217769	-1.30452	-1.20516	-1.61264	1.54116	-1.21855	1.64589	-2.94481	-1.68613	1.14186	-0.566115
>1102H	0.020046	0.086478	-0.202375	-0.251852	-0.004784	-0.340799	0.038692	-0.237886	0.025151	0.934456	0.919462	0.845072	0.343094	0.32701	0.080665	-0.111402	0.008311	-0.277294	1.94593	0.460354	0.902586	-4.41344	-2.8181	-4.79314	-0.977409	-0.567226	-0.635046	-1.13306	-2.41479	-1.66362	-3.26243	0.620044	-2.70953	1.73258	-0.436613	0.549242	-0.727143	-0.626851	-0.042321	-0.544828	-0.68522	-0.037805	0.255423	-0.490955	1.06027	-2.65575	2.88107	-3.36672	-0.397193
>1102R	-0.134283	0.001267	0.258871	-0.063694	-0.801099	0.27044	0.155158	0.122363	-0.128131	-0.331542	-0.164938	-0.171676	-0.248772	-0.050339	0.115596	-0.234203	0.101964	-0.02531	0.463264	-1.31655	-0.675012	-5.14713	-2.87687	-4.15912	-0.468715	-0.276119	-0.056841	1.23964	1.77099	0.025337	1.24304	0.975058	0.616902	-2.31662	0.46452	-0.026772	0.103191	1.01622	-1.28795	1.95846	-0.281222	-2.31801	-0.51142	0.558234	-2.2637	-1.50603	-0.633483	-2.54827	-7.22142
>1102Q	-0.221983	-0.036476	-0.080779	-0.325416	-0.529171	-0.440224	-0.220902	0.128372	-0.146833	0.954368	0.334391	0.717431	0.729274	0.273847	0.334311	0.20782	-0.075302	-0.371874	1.55468	0.914384	1.19283	-4.23637	-3.42765	-4.25868	-1.46403	-1.54389	-1.18924	1.86149	2.84339	1.60763	-2.8564	-3.4167	-3.06457	1.91857	1.52796	1.69053	-1.54542	-0.820499	-0.977836	-0.557421	0.527582	-1.18576	0.719612	0.280524	0.841032	-2.26421	-1.77331	-1.73069	-1.23621
>1102N	-0.322635	-0.181376	-0.065446	-0.47795	-0.158475	-0.460866	-0.19178	0.046922	-0.252745	-0.043015	-0.341134	-0.118512	-0.04338	0.06795	0.045681	-0.428469	-0.289595	-0.089041	1.37479	0.94368	0.987839	-1.52139	-1.79249	-1.44943	-0.528186	-0.712055	-0.335852	-0.1007	-0.564531	0.184154	-0.504993	0.088777	-0.202316	-0.134891	-1.07149	-0.389443	-0.736564	-0.87203	-0.458762	1.18008	-0.678369	0.031278	-2.25125	-1.39793	-0.178613	-0.026189	1.36301	-1.14711	-1.09622
>1102D	0.284021	-0.021582	-0.232844	-0.364802	-1.48972	-0.957954	-0.317429	-0.356567	-0.183566	1.67626	1.59713	1.39314	0.725057	0.665677	0.315055	-0.051889	0.054109	-0.389152	2.99032	2.68678	2.62282	-4.26335	-2.02231	-4.3361	-2.41863	-1.70766	-1.93125	-1.83783	-0.946406	-1.12746	-2.35439	-1.06816	-1.83392	1.27119	1.49123	1.384	0.170773	0.835909	-0.529151	-0.979366	-0.11403	-0.1346	-0.071771	0.967876	2.31882	1.35029	-0.295362	-1.25975	-1.26942
>1102E	0.142056	-0.038414	-0.094826	0.2921	-0.303261	-0.307474	-0.495439	-0.245294	-0.45183	1.63547	1.45744	1.55575	1.00331	0.743726	1.00943	0.084788	-0.272688	0.136212	2.88212	2.5535	1.59272	-3.77878	-3.24527	-4.06143	-2.23405	-2.27032	-2.03415	-2.561	0.052097	-1.54547	-2.82938	-3.5277	-4.8271	0.508279	0.650435	1.82881	-1.51764	-0.73809	-3.1752	-2.08322	-1.76426	-2.39927	0.271757	0.334679	-4.92248	-4.59277	-3.34077	-3.33864	1.40782
>1102G	0.245161	0.228884	0.23213	-0.253851	-0.139385	-0.330458	0.028915	0.022475	-0.084443	-0.989702	-0.896078	-0.954281	-0.482311	-0.390611	-0.312274	-0.510152	-0.522034	-0.562417	0.436622	0.530639	0.014827	-4.96359	-3.2054	-4.91572	-0.329971	-0.228379	-0.11701	-1.98662	-2.77975	-1.80458	-0.559705	-1.06375	1.0978	-3.21968	-3.80861	-3.90009	-2.26559	-2.31599	-2.00357	2.19414	-0.787657	0.813407	0.092951	-0.721322	-1.61675	-0.900839	1.947	0.152765	-1.65375
>1102P	-0.326244	-0.293654	-0.473413	-2.37177	-2.54314	-2.09493	-0.925415	-0.990356	-1.02111	1.15136	1.33148	1.09311	2.79425	2.74904	2.59221	-1.19141	-1.00408	-1.06193	9.723	9.863	9.56447	-2.88226	-1.87892	-2.38163	-5.0556	-3.87865	-4.51946	-4.599	-3.5642	-5.55864	-2.3386	-1.32056	-2.11412	-4.5674	-4.45235	0.742338	-6.52374	-4.49901	-4.09368	1.50999	3.47067	0.34341	-3.52685	-1.11851	-1.26432	-0.755955	-0.688452	-1.96907	-5.36329
>1103A	-0.47602	-0.298382	-0.205702	-2.77033	-3.13598	-2.02437	-1.24232	-1.82557	-1.90595	-4.3701	-3.49823	-4.39962	-0.992845	-1.14736	-0.818125	-0.632916	-0.606925	-0.258197	2.292	2.60517	5.6292	8.10214	11.3243	9.50968	1.02873	1.33066	1.58073	-2.76245	-0.735505	-5.09131	7.94399	8.30739	6.91279	-2.68991	-3.48501	-4.15411	-5.45825	-5.15119	-7.11083	11.4924	9.71491	7.38785	-3.7175	-5.17477	-5.62344	6.00129	7.99476	5.8486	-4.89787
>1103I	0.146963	-0.326504	0.224789	-0.893565	-2.28944	-1.06856	-1.04744	-0.817392	-0.784972	-3.87586	-5.25143	-4.21684	0.924657	0.875218	0.700333	-0.137069	-0.278337	-0.372052	0.422224	-0.547015	3.36402	5.07435	-0.205228	-3.47646	1.0668	0.632313	0.415163	-3.80877	-4.15104	-5.84352	3.946	5.90374	5.36356	-3.88572	-4.04716	-2.94769	-6.4111	-5.66736	-5.17854	6.55775	6.73751	7.04367	-5.18487	-5.80517	-6.52772	6.43164	6.12279	4.52338	-6.64962
>1103L	-0.223959	-0.335273	-0.553483	-1.38199	-2.00867	-1.34416	-1.37517	-1.44104	-1.66046	-4.68601	-6.78153	-4.30047	0.074255	0.395303	0.694313	-0.309152	0.180158	-0.294533	1.93863	1.5854	2.02292	3.8102	4.64318	5.75603	1.04551	1.1049	1.06391	-5.19904	-3.73576	-5.87752	5.09074	5.36148	5.71686	-5.32754	-4.73592	-5.10326	-7.76476	-3.98586	-8.72865	7.64163	10.126	7.72627	-5.9059	-5.89953	-6.21223	5.78515	6.45623	1.92616	-6.48312
>1103V	-0.245133	-0.197881	-0.144916	-2.49876	-2.62412	-2.16714	-1.56553	-1.67875	-1.8649	-4.88668	-5.1797	-3.28097	-0.689126	-0.040335	-0.651386	-1.01009	-0.522861	-0.583159	2.91052	2.28021	3.7861	5.89075	8.96362	7.57249	1.0668	0.526703	1.0978	-4.12239	-2.20565	-5.12796	6.81461	7.41718	6.25504	-3.33267	-0.719512	-4.42638	-7.81944	-4.84073	-6.55435	8.64038	10.5233	3.88955	-5.11884	-6.4336	-5.3757	8.37006	7.83734	6.09918	-4.21987
>1103M	-0.190528	-0.229636	-0.160125	-1.42492	-1.97432	-1.67617	-1.14581	-1.3261	-1.04447	-4.65961	-4.6382	-5.3869	0.066191	0.188692	0.00543	-0.514372	-0.261474	-0.426058	1.16383	-0.202187	1.2904	3.64151	5.61746	2.70241	1.10987	0.906013	0.678961	-5.16692	-3.76493	0.262091	6.04311	6.61416	6.94764	-5.22526	-3.6677	-4.64473	-6.69658	-8.2708	-7.4241	8.73924	8.52499	7.82465	-5.9664	-6.80382	-5.75346	3.25958	6.59438	6.617	-5.61783
>1103F	-0.468534	0.250058	-0.411998	-2.59148	-1.84545	-2.94661	-1.66291	-1.63533	-1.25961	-3.76242	-6.15401	-5.86593	0.212739	0.059352	-1.14472	-0.37887	-0.714272	-1.16812	4.67179	5.11356	5.20688	1.77209	5.23205	1.27771	0.17698	0.720284	0.139885	-2.19636	-3.69013	-4.03573	7.34607	6.15151	6.34445	-3.92384	-1.2342	-3.20162	-6.43799	-8.35498	-7.10948	5.05164	6.63778	7.81134	-6.48695	-7.63661	-6.26492	2.41407	3.72223	3.46473	-4.03623
>1103Y	-0.146536	-0.141395	-0.188033	-1.61181	-1.82008	-1.2494	-1.30256	-1.08765	-1.54301	-3.3701	-3.72873	-3.35626	1.07072	0.8931	0.945287	-0.247452	-0.458914	0.222565	2.67551	2.92565	2.40034	-0.092764	2.41876	0.134188	0.688687	0.44808	1.17938	-4.81027	-4.71432	-4.82993	6.35465	5.79827	5.54809	-5.01162	-3.93157	-5.13939	-6.43728	-5.20906	-7.80809	7.0653	7.46099	7.3993	-5.23481	-6.33168	-6.71527	5.08405	6.51785	5.4301	-5.38628
>1103W	-0.299273	-0.23545	-0.3312	-1.86079	-2.08652	-2.06595	-1.17236	-1.12046	-1.48683	-3.59984	-4.61161	-4.26948	1.018	0.534067	0.838763	-0.712441	-0.518673	-0.391091	5.37776	5.25201	5.20575	-3.08646	-1.88733	-2.427	0.165845	0.272138	0.391695	-3.7243	-4.7481	-5.15358	5.02385	6.20285	5.05848	-3.92998	-3.82642	-4.45711	-7.35591	-8.28002	-4.23735	5.2969	5.68602	4.17531	-6.25106	-6.30947	-4.04359	4.9254	4.62392	2.03028	-4.38665
>1103S	-0.406727	0.061314	-0.353655	-2.98396	-2.5786	-2.7991	-1.46497	-2.14241	-2.57547	-5.76242	-4.85777	-2.88865	-1.78726	-1.15898	0.086319	-0.776206	0.086644	0.361699	3.04297	2.55206	1.58586	9.38411	12.0791	10.3324	0.515782	1.6946	1.6656	-3.39041	-2.31845	-2.53201	7.39557	8.09052	7.50616	-2.51884	-2.86207	-2.22134	-5.37015	-6.47426	-6.08127	8.66484	9.36475	9.24287	-5.9893	-6.66801	-6.259	7.08773	6.96391	6.65294	-3.16068
>1103T	-0.631362	-0.185033	-0.435525	-2.42134	-2.392	-2.67507	-2.33542	-1.52367	-1.29835	-3.69203	-4.87883	-5.67001	-0.000664	-0.206036	-0.89435	-0.109172	0.214105	-1.29413	1.89613	2.68364	3.53833	7.65292	8.92593	5.73552	1.2043	0.742957	0.48961	-3.31873	-3.59112	-3.8193	6.15587	6.71336	7.20824	-3.4944	-2.57801	-2.92405	-6.0114	-6.07055	-5.81278	10.4115	9.35384	9.85966	-5.62288	-6.33064	-4.30978	7.5526	7.56854	7.91437	-4.24115
>1103C	-0.362274	-0.07227	-0.64659	-2.52329	-3.07687	-2.54684	-1.90733	-1.60378	-1.87025	-2.20018	-5.30947	-6.09811	-0.742866	-1.0961	-0.907406	-1.06902	-0.248238	0.102205	3.76286	2.15145	2.6359	7.55714	10.0402	9.34773	1.2233	1.57697	0.907711	-4.48628	-4.0615	-5.02974	7.66059	7.17004	6.68178	-3.62739	-4.17645	-3.4008	-6.14326	-6.67748	-6.5817	9.28431	10.9104	8.87742	-6.22758	-4.48993	-6.25676	7.89157	8.28133	5.97805	-5.07481
>1103H	-0.366792	-0.266998	-0.88858	-1.80185	-2.60902	-2.69675	-1.59765	-1.74559	-1.45175	-6.3701	-4.41416	-5.09811	-1.34432	-0.313274	-0.322444	-0.156478	-0.200932	0.336671	5.54812	5.75201	5.61521	5.95781	7.214	4.20497	0.72024	1.21728	0.694308	-4.05258	-2.38284	-3.67887	7.32582	6.91074	6.97133	-3.12017	-2.2608	-2.72086	-7.60832	-5.73901	-5.56176	7.92307	8.05395	8.14532	-6.13457	-5.75105	-3.55557	6.81708	7.67857	6.80443	-5.18714
>1103K	-1.20684	-0.7411	-1.0515	-4.32116	-4.98086	-4.76581	-0.589255	-0.396981	-0.034765	0.127396	-0.310875	-0.329227	0.465127	-0.071517	0.343626	0.399915	0.046995	-0.258197	0.721043	1.45678	1.10983	3.01967	4.64047	3.44929	0.14926	0.276169	-0.365228	-0.961146	-0.479912	0.243922	7.71791	8.3528	7.75849	-0.40463	-0.091306	-0.748374	-1.68861	-0.973835	-1.61008	11.2605	12.085	10.6148	-1.21671	-2.33406	-2.42415	6.77528	9.85208	6.39843	-2.49333
>1103R	-0.850798	-0.871018	-1.07338	-6.93675	-7.53702	-6.31898	-2.84022	-2.13395	-1.54573	N/A	1.22969	-1.47362	N/A	N/A	-1.45284	N/A	N/A	-1.6827	10.8045	10.6275	11.0098	12.2582	13.6618	12.3696	1.65176	N/A	-1.78973	1.59722	3.91414	-0.59176	6.93466	8.60946	7.89602	0.572506	1.05759	0.136766	-2.94195	-2.28861	-3.50157	14.0355	7.54585	12.9354	1.466	1.11757	0.646081	10.2707	13.0524	11.6149	1.5373
>1103Q	-0.025626	-0.341805	-0.416331	-1.55079	-2.1608	-1.50985	-1.35358	-0.929588	-1.01861	-2.68601	-2.55963	-2.91513	0.339779	0.093648	0.138665	0.214118	-0.191887	-0.242467	-0.141029	0.967738	0.046094	2.71154	3.58653	-2.00554	1.36806	1.31378	1.42115	-2.87885	-3.40904	-3.49892	6.33469	7.6601	6.59452	-2.53025	-1.48338	-0.828474	-3.79225	-2.82463	-3.70765	8.64301	9.3251	6.62947	-4.28254	-4.28174	-4.57186	5.15098	7.5209	3.41377	-3.32424
>1103N	-0.353371	-0.300769	-0.47076	-3.09877	-2.41121	-2.42843	-1.29425	-2.18425	-1.13789	-4.97497	-4.7245	-6.68307	-1.55923	-0.475516	-1.30474	-0.702446	0.237189	-0.482757	3.18047	2.85671	2.42017	8.93973	11.0636	8.95173	0.80771	1.89244	0.295441	-2.57673	-1.4068	-4.9169	8.47697	7.03614	6.92187	-3.88916	-3.60493	-2.70636	-6.2001	-8.08646	-7.01723	11.2982	10.1104	7.96481	-4.4391	-6.37597	-4.8541	8.21877	6.98637	6.66075	-4.17889
>1103D	0.047492	0.415368	0.031112	0.31489	0.454992	0.39417	-0.22759	-0.173323	0.009682	-0.60065	-0.638098	-0.598684	-0.285104	-0.269542	-0.323037	-0.031156	-0.249697	-0.087572	-0.709625	-0.323047	-1.09812	-1.68008	-0.751572	-1.64316	0.572336	0.444711	0.327039	-6.78755	-5.52156	-5.06597	4.62865	3.58695	3.47621	-4.58322	-4.82178	-4.24885	-1.19792	-2.0921	-1.87679	6.24982	2.20293	2.02424	-3.22983	-3.71578	-2.22603	2.85814	3.71021	1.22901	-5.31479
>1103G	0.012458	0.100977	-0.455246	-2.94421	-2.37702	-2.60393	-1.81874	-1.83726	-1.44458	-2.83577	-3.1797	-3.0813	-1.66796	-2.82883	-2.54595	-0.429496	-0.522861	-0.968449	3.74341	5.05465	4.08593	11.2353	12.9037	10.3236	0.763405	0.930281	0.563421	-2.39533	-4.19516	-2.78964	8.26439	6.92778	6.68605	-2.64606	-2.34799	-3.6896	-7.07536	-6.79425	-6.42241	10.6857	9.68841	9.40113	-3.49385	-3.45405	-2.90371	8.72954	7.98226	7.86641	-3.12566
>1103P	-0.396489	-0.270379	-0.548918	-7.30465	-6.0215	-6.31225	-2.03286	-2.61937	-3.35308	1.95182	-2.09223	1.69631	-1.2023	-0.2008	1.93948	-0.156478	1.79907	-1.09773	12.4901	11.1818	14.7709	-0.219296	-0.367957	-0.268572	0.066798	-2.68961	-1.20476	2.61273	-1.07048	1.52352	2.77022	1.76771	1.58125	0.543364	-0.776882	2.50842	-0.506268	-4.19671	-2.97522	7.44287	5.59969	5.56073	1.35174	-2.9436	0.549793	4.20441	3.41699	4.49262	-0.115267
>1104A	0.228605	-0.013058	0.32862	0.208474	-0.294135	0.33292	-0.120425	-0.241803	-0.046036	-1.25633	-1.38019	-1.22781	-0.319799	0.668269	-0.309461	-0.128644	-0.12241	-0.0294	0.207782	0.980677	-1.18258	-4.42981	-2.57289	-4.60396	0.023574	-0.02094	-0.060374	-5.61687	-3.63117	-5.779	-0.993324	1.98958	0.454854	-4.21338	-4.25983	-2.97511	-3.17559	-3.6858	-3.37301	0.659661	-0.188426	-1.2508	-0.189175	-2.81498	0.407065	2.05874	-0.713337	-3.55063	-4.30872
>1104L	-0.111083	-0.030346	0.050906	0.05826	-0.307154	-0.201332	0.138439	-0.041176	-0.099981	-0.770167	-0.423837	-0.526434	-0.315461	0.247648	-0.113107	-0.217979	0.046192	-0.350431	-0.53476	-0.680489	0.013633	-4.23092	-2.80176	-4.46707	-0.008056	0.269985	0.243481	-1.4734	-0.940514	-0.143761	0.409522	1.28483	1.55384	-1.79114	-2.0224	-0.336826	-0.447011	0.275401	0.035259	1.00756	-0.870115	-1.37121	-1.98667	-0.442833	0.053058	0.564657	0.168221	0.542138	-1.19245
>1104V	0.156446	-0.020957	-0.132916	0.244223	0.558529	0.211384	0.033287	0.058097	-0.053647	-0.350586	-0.414501	-0.190584	-0.034911	-0.068856	0.083337	-0.071553	-0.33046	-0.08422	0.176448	-0.923666	-0.055485	-4.18671	5.15921	-3.69755	-0.032919	-0.182276	-0.069236	0.151864	-1.50641	-0.059318	-1.86152	-0.650884	-2.62547	-0.945848	-0.969899	0.248133	-0.012472	-1.38668	-0.25679	-0.949273	-1.24853	0.195051	-1.46674	-0.269652	-0.207168	-1.37497	-2.51416	-0.446528	0.269476
>1104M	-0.091864	-0.045052	-0.222137	-0.434119	0.352919	0.156335	0.098529	-0.033269	-0.286856	-1.27241	-1.27937	-0.939578	-0.478255	-0.411831	-0.325226	-0.356581	-0.407537	-0.205931	-0.592115	0.939015	0.554559	-3.75903	-2.54188	-3.94831	0.276444	0.171716	0.429387	-4.12092	-4.98333	-3.81038	2.7448	2.56382	2.03943	-2.65965	-5.153	-4.93898	-1.5791	-2.67236	-1.44423	1.78944	-2.14246	0.029412	0.115141	-1.81818	-1.15767	3.49473	1.97283	1.73871	-3.8738
>1104F	-0.023841	-0.009354	-0.142522	-0.332509	-0.902445	-0.192342	0.0509	-0.036336	0.136452	0.22066	0.331923	0.068945	0.296436	0.368346	0.021184	0.215491	-0.136886	-0.167889	-0.059391	-0.470759	-0.368305	-3.53658	-1.55046	-3.5709	-1.30661	-1.20915	-1.58653	-4.49245	-2.8234	-4.36681	1.48304	1.77616	1.94189	-1.49509	0.759198	-1.67421	-2.97789	-2.52812	-2.44024	-0.056513	0.089059	-1.03311	-0.005796	-0.454664	0.110009	-2.01371	-1.18749	-3.34729	-0.560292
>1104Y	-0.234037	-0.177979	-0.021165	-1.25149	-0.627254	-0.943553	-0.300163	-0.686671	-0.878916	-2.05894	-2.44475	-2.05728	0.85202	0.859707	1.1796	-0.502496	-0.21309	-0.424233	2.06356	1.62164	2.77372	-4.20769	-2.62094	-4.37971	-0.735323	-0.635167	-0.664847	-5.33225	-4.21416	-5.34231	4.48386	3.42228	4.1734	-4.04098	-6.41645	-5.68189	-5.0029	-6.30657	-5.84922	1.23877	3.00908	4.32034	-1.82695	-3.93316	-3.33649	4.21889	1.66831	3.86668	-5.51053
>1104W	0.133968	-0.212136	-0.169187	-1.43927	-0.460167	-0.692237	-0.676045	-0.411596	-1.00516	1.48265	1.12646	1.56591	1.29961	1.09503	1.61803	0.395604	0.785593	0.773089	1.93093	0.964727	1.40953	-4.13124	-2.35461	-3.06926	-3.39263	-4.25177	-3.43609	-3.33282	-3.33235	-5.24495	0.936174	-0.556548	0.828709	-0.366994	-0.657248	-1.16244	-7.6741	-7.02224	-7.78588	2.1414	-0.108982	-0.622709	-0.7387	-0.893808	-0.608111	0.206581	-2.49798	-2.87777	-1.96475
>1104S	0.228967	0.084447	-0.091075	-0.221609	0.365458	-0.449205	0.02112	-0.369341	-0.194953	-1.44785	-1.55079	-1.3316	0.084385	-0.063789	0.112645	-0.335134	-0.100674	-0.218748	-0.974266	0.680407	-0.507965	-4.28274	-3.00178	-4.97455	-1.10161	-1.10104	-0.793878	-5.72621	-5.38835	-5.9721	2.16907	1.91147	1.65335	-3.57944	-6.32332	-5.03047	-3.75278	-5.7522	-4.89882	0.004353	-0.496034	-0.496959	-1.44563	-3.60177	-1.45969	-0.057339	0.793967	0.287835	-5.66327
>1104T	-0.245382	-0.150562	0.363568	0.053481	-0.084373	-0.025953	-0.044426	-0.042992	-0.012703	-0.865726	-0.861937	-1.0355	-0.086598	-0.086542	-0.124159	-0.451802	0.126692	-0.255152	-0.489524	-0.971517	-0.57349	-4.00647	-3.01777	-3.92731	-0.089405	0.078715	-0.102692	-4.45165	-5.19414	-3.3489	0.783426	1.17963	0.128589	-1.71224	-2.36531	-4.6626	-1.49814	-1.73986	-1.9075	-0.997718	2.75878	-1.67666	-4.37985	-1.72192	2.6983	1.81802	0.401863	2.27653	-3.78793
>1104C	0.306109	-0.246531	0.063354	0.089943	-0.534572	-0.533818	0.065854	0.173673	-0.111653	-1.52282	-1.50674	-1.22176	-0.538465	-0.612645	-0.045378	-0.421954	-0.476483	-0.139693	1.25659	-0.899729	-0.976897	-4.49951	-3.34105	-4.70121	0.287857	0.020745	0.425605	-1.2022	-0.436232	-1.41738	2.13945	1.75442	2.06731	-3.70564	-3.57541	-3.59323	-0.146917	-2.10529	0.588415	-0.930344	-0.815683	0.5282	-2.10367	-2.17051	0.058747	2.2721	3.69359	1.73899	-3.88367
>1104H	-0.236293	-0.215503	-0.357514	-1.54821	-1.8571	-1.50634	-1.1601	-0.80682	-0.986299	-2.40113	-3.30429	-2.26305	1.81297	1.44927	1.75103	-0.146282	-0.053087	-0.979088	2.88191	2.43792	3.24215	-3.18892	-2.58001	-3.81289	-2.07275	-2.57974	-2.33405	-4.30846	-3.07971	-4.87122	2.00344	3.12941	3.24139	-2.32599	-4.21788	-1.29934	-5.78406	-5.53976	-7.72263	3.50443	2.57073	2.96127	-4.70016	-4.83697	-4.87844	-0.191447	1.00748	2.18786	-4.75171
>1104K	-0.478438	-0.347925	-0.404516	-2.76589	-2.7382	-2.98974	-0.855074	-1.29455	-0.954069	-1.19323	-1.34185	-1.59915	0.773986	0.445751	0.931824	0.09255	0.000115	0.054271	5.05611	5.83186	5.24227	-2.83597	-1.32806	-2.70153	-1.91244	-1.55456	-1.28723	-3.2617	-1.80017	-2.18892	0.259741	-0.124303	1.82284	-3.35367	-2.47989	-3.88932	-3.10848	-2.70582	-2.62871	1.90412	1.72113	2.22758	-2.87326	-3.8092	-3.14195	1.62732	3.03614	1.23445	-4.51177
>1104R	-0.592817	-0.153908	-0.084649	-4.2649	-4.73933	-4.17276	-3.51829	-2.25948	-2.24834	0.214859	0.577617	-1.39115	1.96763	0.661697	0.366587	1.42849	-1.0754	0.338367	6.42148	8.4113	7.0348	-0.3713	-1.50546	-2.35603	-1.25513	-0.657193	-0.484871	-0.691309	-0.37176	-1.37522	2.04883	-0.243445	-1.3492	1.51392	-0.848532	-2.09637	-5.97653	-3.01377	-4.89867	4.34084	4.46436	4.74317	-3.65903	-3.63282	-3.87098	0.032203	0.919318	-0.518264	-3.02764
>1104Q	-0.353168	-0.227539	-0.524211	-0.779103	-0.68196	-0.877684	-0.22938	-0.657603	-0.384572	-1.7741	-1.31779	-1.50597	-0.081206	0.355865	0.790872	-0.091481	0.096932	0.21971	-0.75383	-0.167316	-0.352172	-4.07396	-2.77938	-3.22757	-1.9488	-1.34615	-1.46716	-5.45055	-4.65671	-1.23568	2.08434	1.26744	2.18191	-2.86222	-5.80806	-5.07653	-6.89725	-4.77523	-6.67441	1.34183	-0.486091	0.126167	-2.85655	-5.60773	-6.37186	2.02989	2.88705	-0.27515	-4.9061
>1104N	-0.350082	-0.340036	-0.093306	-0.059867	-0.346112	-0.106514	-0.036165	0.043639	-0.203232	-0.353254	-0.462726	-0.422336	0.1873	-0.008155	0.044066	-0.104513	-0.202945	-0.17028	0.187778	-0.117154	-0.00456	-0.95833	-0.69366	-1.01593	-0.440119	-0.300892	-0.37782	-2.42589	-2.22942	-2.03633	-0.154214	0.78464	0.445643	-3.47405	-1.97598	-2.85468	-0.233374	0.12417	-0.115686	1.19809	2.91256	-0.93451	-3.06804	-2.66721	-0.716356	1.04116	0.453848	0.652847	-3.60396
>1104D	-0.186477	0.000531	-0.286999	-1.12706	-1.11989	-0.926544	-0.446432	-0.692145	-0.328948	-0.281951	-0.089013	-0.386792	0.713168	1.43313	0.719493	0.144182	0.097149	0.104373	1.33377	1.6699	0.859562	-4.25492	0.087364	-4.10146	-0.526989	-1.09252	-0.341183	-5.78455	-4.29137	-5.56604	-2.66801	0.122279	-0.828475	-1.59607	-0.893116	-0.696746	-3.03236	-4.23141	-3.39657	0.223468	-0.855519	-0.532793	-1.51011	-4.15273	-0.612975	1.67663	-0.665193	-3.12889	-4.59157
>1104E	-0.029478	0.010654	0.11494	-0.714134	-0.712566	-0.298781	-0.153614	-0.186809	-0.233435	-0.598232	-0.654298	-0.49202	0.488294	0.560974	0.539256	0.048991	-0.323329	0.030109	0.356648	0.026632	-0.099465	2.05474	-3.10953	-4.78459	-2.84747	-2.45299	-2.24051	-4.77017	-4.24759	-6.70998	-0.561249	-0.214487	0.309128	-1.23482	-0.736126	-1.45904	-1.81686	-9.21628	-9.52671	-1.32227	0.768141	4.1382	-2.85505	-2.73927	-2.73853	-0.386109	-2.57001	-2.79897	-5.54093
>1104G	-0.200832	0.084256	0.112559	-0.514646	-0.088851	-1.03901	-0.268078	-0.276292	-0.861788	-0.67275	-0.83147	-0.164289	0.668067	0.793063	1.26963	0.302954	-0.142257	0.530483	0.428565	0.437481	1.03102	-4.43503	-2.15102	-3.5905	-4.16453	-3.83257	-2.72832	-4.974	-6.52014	1.12649	-2.94352	-1.36421	-2.53475	-1.72981	-3.67381	-4.2734	-7.02882	-8.53758	-6.06413	1.98545	0.533777	0.896704	-3.04422	-4.32815	-3.20887	-1.31142	-0.111266	1.86132	-6.37023
>1104P	-0.660139	-0.445001	-0.622648	-8.88726	-10.2375	-8.89214	-1.03286	N/A	-0.960764	N/A	2.55162	N/A	N/A	N/A	N/A	N/A	N/A	N/A	N/A	7.57917	3.87536	N/A	N/A	N/A	N/A	1.63231	N/A	3.3336	6.18866	1.71525	5.60336	5.27135	4.9676	2.40985	6.2847	5.00779	0.843055	3.70842	-0.235075	10.5769	9.47217	7.33785	-0.485797	4.34289	-0.156405	5.48746	7.39689	6.37104	2.10403
>1105A	-0.409309	-0.304312	0.422412	-0.333636	-0.515712	-0.279947	-0.269738	-0.133947	-0.206017	1.26364	0.974833	1.16413	0.892403	0.693283	0.804957	0.183571	-0.026158	0.151295	0.425876	-0.192537	0.693451	-5.00536	-2.9205	-3.79213	-2.85492	-2.90429	-2.42716	-5.21448	-3.61176	-1.13633	-4.17339	-2.6014	-3.85531	1.59468	0.835203	0.445678	-0.688189	-0.976558	-1.517	-0.5492	-0.80988	-1.72791	1.19754	-0.698006	1.90077	-3.07739	-2.44243	-2.5531	-0.917915
>1105I	0.02087	-0.12399	0.001005	-0.050297	-0.19281	0.526027	0.179103	-0.049496	0.098206	-0.635047	-0.725181	-0.682244	-0.118909	-0.057114	-0.156838	-0.156478	0.061901	-0.165051	-0.110358	-1.50911	-0.762066	-4.37263	-3.31583	-3.94161	-0.258114	-0.216649	-0.143389	2.14349	-1.29655	-2.59425	-3.09083	-2.70819	-3.56367	-1.06371	-0.977129	-1.72958	-0.196409	-0.017458	-1.70971	-0.15028	0.081342	-1.54058	-2.45556	-0.380824	-4.08818	-1.061	-1.80249	-4.22257	-0.669673
>1105V	0.224874	0.255464	0.205593	0.248951	-0.014096	-0.165968	0.067726	0.160706	-0.108411	-0.233939	-0.367944	-0.081415	0.167695	0.133694	0.235466	-0.173756	-0.033751	-0.15023	-0.242183	-1.43689	-0.611902	-4.41447	-1.90774	-4.43126	-0.774443	-0.891715	-0.571482	-2.06626	-2.92453	-2.85348	-2.81446	-3.74389	-4.57838	-1.856	-1.89312	-1.60041	-0.484136	-0.933505	0.216257	-1.37199	-1.53389	-1.77318	-1.59042	1.0705	-2.26786	-3.29261	-1.93986	-4.23186	-2.21028
>1105M	-0.370537	-0.109401	-0.159791	0.386196	-0.148812	-0.32516	-0.082462	0.067062	0.200032	0.072933	0.231777	-0.026947	0.020995	0.065879	0.126476	-0.069916	0.186213	-0.003919	-0.270496	-1.16287	-0.586181	-0.77328	0.042905	-2.55708	-0.196417	-0.201473	-0.426029	-0.284718	0.261234	1.13099	-0.060852	0.049213	0.817915	-0.860668	-1.16098	1.81612	0.01545	1.07239	-0.266964	-1.67621	-1.24163	-1.62799	1.11684	0.033852	0.372545	-1.93575	-0.439575	-1.7809	-1.71251
>1105F	0.199854	0.076193	0.174965	0.014302	-0.150122	-0.303041	-0.068447	-0.35058	6.5e-05	-0.351427	-0.137998	-0.543497	-0.009066	-0.072751	-0.516323	-0.093642	0.282201	0.003499	3.03771	-1.26905	-0.980246	-2.69349	-1.55059	-2.72597	0.262767	0.287528	-0.132291	-1.29292	-0.806901	-1.21648	-2.2948	0.588692	-2.30035	-1.13315	-1.64669	-3.58498	-1.20384	-0.788322	-0.916316	0.633957	-1.45363	-0.875486	-0.892662	-1.58851	-1.05325	-2.13292	2.32418	0.041662	-2.01292
>1105Y	-0.074562	0.133808	-0.275187	-0.464499	-0.139611	-0.422175	-0.28214	-0.114509	-0.598961	-0.675441	-0.608149	-0.218277	0.468375	0.321129	0.884962	-0.20982	-0.194244	0.083743	0.347318	-0.532145	0.545293	-4.20805	-3.2846	-3.97516	-0.12043	-0.515822	-0.206299	-2.65773	-4.87901	-2.7973	-3.95861	-2.36819	0.153071	-4.59883	-2.81143	-2.37217	-5.01054	-6.17069	-4.98444	3.39006	2.43041	4.62584	0.7171	-1.19764	-0.366937	3.15546	0.301132	1.223	-5.36026
>1105W	-0.213636	-0.16766	-0.290811	-0.745686	0.040065	-0.587923	0.049184	0.276404	-0.403282	0.221931	0.010758	0.464017	0.118921	0.012406	0.425659	-0.052224	-0.302856	0.344786	0.152475	1.28697	-0.589522	-4.09377	-3.33053	-3.60288	-0.544096	-0.554411	-0.341774	-4.70784	-5.00022	-4.77084	-2.46681	-3.91095	-3.83616	-1.45807	-3.1346	-1.84904	-1.876	-1.68104	-1.51413	-0.21845	-1.052	-0.831612	0.386571	-1.58826	0.786485	0.175959	-2.19711	-3.77564	-4.04804
>1105S	-0.375158	-0.029	-0.390928	-0.714275	-0.499058	-1.15612	-0.193326	-0.050115	0.005155	0.969581	1.16119	1.24571	0.654604	0.777957	0.632254	0.089332	0.391766	0.080471	0.319751	-0.105225	0.583598	-4.16237	-3.54079	-4.65515	-3.5137	-3.17214	-3.42142	-4.39832	-5.69868	-4.68069	-3.25152	-4.21504	-4.12863	0.232226	0.729822	1.48748	-3.45312	-2.95626	-2.91531	-0.34544	-0.659715	-0.619245	0.969738	-0.988919	1.06078	2.72951	1.35666	-2.36498	-2.06491
>1105T	-0.422261	0.001647	-0.004947	-0.628253	-0.357534	-0.408554	-0.060937	-0.171364	-0.201218	0.795616	0.735993	0.654912	0.298348	0.257212	0.110354	0.018339	0.163618	-0.095334	-0.447488	-0.560064	-0.576896	-4.01411	-3.5763	-4.5929	-1.38009	-1.12035	-1.35917	-1.86658	-4.01365	-6.48743	-2.56447	-2.17703	-5.02215	1.69162	0.29805	-0.168691	0.00828	-0.03372	-0.519545	1.39451	5.47489	0.689459	0.931902	-1.29593	-1.62163	0.099168	-1.25497	-1.94805	0.132873
>1105C	0.160494	0.174034	-0.30386	-0.239345	0.165422	0.299966	0.071354	-0.090037	0.004686	0.625347	0.929388	0.832948	0.5538	0.365938	0.503443	-0.259392	0.251538	-0.073334	0.81667	-0.953639	-0.172536	-5.04494	-2.52823	-4.30264	-1.67543	-1.19836	-1.09989	-3.1193	-2.34644	-1.91556	-3.52439	-2.83905	-4.30735	2.33833	-0.120889	0.22641	-0.111117	-1.12557	-0.842688	-0.856895	-1.37899	-2.24613	0.100154	-0.226999	-0.783373	-3.70735	-1.53358	-3.96871	0.263006
>1105H	-0.010575	-0.251919	0.466751	-0.338696	-1.08624	-0.247117	-0.496573	-0.098097	-0.329409	1.99845	1.41833	1.76273	1.29645	0.945069	1.14575	0.320844	0.174969	0.295455	0.612042	0.484567	0.394334	-4.24787	-2.1678	-4.57235	-3.16822	-3.94889	-2.83612	-3.83091	-3.61302	-5.5088	-2.12648	-3.6846	-4.86497	-0.787307	-1.9028	-5.92762	-8.63286	-4.86385	-6.39589	2.0919	0.237803	-1.26994	-2.24387	-1.25436	-0.881517	-1.608	-0.745237	-2.53494	-6.36888
>1105K	-0.548953	-0.331546	-0.374303	-2.18074	-2.44363	-2.26244	-1.65949	-1.10528	-1.10024	3.10581	2.674	2.80928	2.87487	2.27254	2.15098	0.657656	0.497687	0.540472	9.8114	9.48323	9.28344	-0.187932	-2.16941	-3.32385	-3.441	-3.39153	-4.67508	-3.85479	-3.68447	-4.24963	-1.65663	-2.23818	-1.8517	-1.03535	-1.94745	1.30718	-7.17534	-5.40851	-4.34886	6.63952	3.25356	0.309291	-1.32191	-1.29143	-1.29762	-1.57662	1.15306	-2.14887	-2.00999
>1105R	-0.708913	-0.262768	-0.55113	-5.86993	-6.39224	-6.7727	-2.03286	-4.45587	-3.76812	0.629897	1.81466	1.11135	1.70459	3.12113	N/A	0.717991	1.38403	3.60271	3.1685	6.44167	1.49685	-1.2193	3.53893	N/A	0.28919	N/A	N/A	-1.15667	0.836475	-0.786961	1.03255	1.00482	0.816061	1.88117	1.63358	-0.027079	-4.76209	-4.26725	-3.84716	4.72929	4.92463	4.86918	-1.58355	-1.3768	-0.212145	2.06073	2.84496	2.60974	-0.710095
>1105Q	-0.696318	-0.15453	-0.294377	-1.80247	-1.513	-1.41938	-0.470267	-0.533917	-0.070215	3.11774	2.84402	2.42615	1.71059	1.67133	1.44407	0.468013	0.526634	-0.083588	4.48098	4.59706	1.38571	-3.63433	-1.85338	-4.61198	-4.19624	-4.04951	-3.8701	-3.90567	-4.41473	-3.22057	-1.54297	-2.4944	-1.40808	3.0454	0.222936	2.97176	-3.06181	-3.3914	-2.63739	0.838335	4.33574	-0.771024	0.225694	-0.077783	-0.130354	-1.24119	-0.25786	-2.24374	-1.05266
>1105N	-0.201672	-0.078511	0.071358	-0.414759	-0.576969	-0.345796	-0.359484	-0.424193	-0.333293	1.57035	1.41138	1.53614	1.06226	1.14574	1.13647	0.185338	0.443996	0.165423	1.0068	0.340681	0.660006	-4.11924	-2.57357	-4.16031	-3.02765	-2.28754	-2.52235	0.018381	-5.57003	-5.32757	-2.29561	-4.83895	-1.35825	0.664703	-0.896293	0.852565	-6.13579	-5.75609	-6.01095	-0.966884	2.19447	-1.70828	-0.778099	-2.08093	-0.799771	-1.16068	-2.75969	-3.45688	-2.47855
>1105D	-0.305111	-0.273418	-0.152063	-1.56046	-1.67746	-0.761569	-0.173659	-0.202809	-0.30189	1.1301	0.947294	1.19691	0.874456	0.826983	0.925606	0.11259	-0.09585	0.206799	6.14898	6.88146	5.68546	-4.841	-2.53788	-4.47802	-3.04033	-3.03172	-2.51993	-3.94543	-3.27197	-2.47556	-2.34034	-3.00639	-3.41303	-1.25078	-0.467234	-3.23571	-6.06095	-5.79924	-5.78734	1.87926	0.15819	-1.48678	0.001012	-2.22293	-0.347877	-2.61413	-2.26174	-3.97837	-2.59072
>1105E	-0.264669	0.340139	-0.297015	-2.34381	-2.23102	-2.68922	-1.88647	-1.99362	-2.65193	2.62514	3.64198	4.18102	3.50106	3.91713	4.82095	0.724878	1.14196	1.38339	6.57071	7.06811	7.03809	-1.56033	-0.818618	-2.85353	-5.76609	-5.14028	-4.78973	-2.44639	-2.17414	-3.7544	-1.68012	-2.45079	-2.45143	4.42709	3.45898	4.8232	-7.47475	-1.57046	-3.65028	1.42995	1.10997	1.19115	0.515566	-1.17613	0.87855	-1.99851	-1.9691	-2.2593	-1.66783
>1105G	-0.084932	-0.226779	-0.112786	-0.902114	-1.4292	-0.269036	-0.586298	-0.452691	-0.490402	1.68099	1.56444	1.86128	1.1709	1.33212	1.18723	0.634607	0.194087	0.393035	0.71534	2.23854	0.593434	-3.9222	4.48623	-3.77433	-3.80603	-3.73188	-3.748	-5.63905	-2.67223	-4.83034	-3.5117	-3.7456	-5.47797	2.44742	3.26414	1.23892	-3.79541	-2.46757	-5.77646	0.333386	0.663912	0.465052	-0.863537	-3.89404	-0.860981	-2.2921	-2.27591	-3.97151	-1.44606
>1105P	-0.692064	-0.490121	-0.646631	-4.98001	-4.55802	-8.69327	-1.7333	-1.10153	N/A	-0.785141	-1.35527	N/A	-1.61734	-1.0488	N/A	0.428485	0.214105	N/A	10.8695	10.9405	9.06519	3.95063	-1.21595	N/A	0.388726	-2.53761	N/A	-0.912063	-1.47676	2.22224	1.29902	0.272998	4.89797	3.60159	-1.71381	3.79249	-4.58121	-0.609418	-1.00325	3.69	3.24911	6.79698	-3.68339	-4.28227	1.25629	2.53581	2.53848	5.41544	-1.85494
>1106A	-0.032736	-0.163846	0.479462	-0.929561	-0.933514	-0.600405	-0.510563	0.335135	-0.081779	0.73078	0.394753	0.187449	0.116931	-0.437839	-0.391064	0.432972	-0.075402	-0.033079	0.297016	0.485869	-1.18929	-4.3758	-3.82739	-5.17546	0.347698	0.225993	0.13152	-3.67301	-4.05835	2.73422	4.19344	0.209472	2.00825	-0.822538	-0.63922	-4.21631	0.640131	0.939642	0.100843	1.63169	1.9634	0.786152	1.10638	-0.46019	-1.66382	2.24682	3.62155	-2.52215	-0.643169
>1106I	-0.161308	0.028745	-0.045832	0.010295	-0.091315	0.170841	0.001465	0.12848	0.128635	0.399173	0.088198	0.071974	0.072629	-0.199219	-0.217081	0.154889	-0.090722	-0.101678	-0.754377	-1.54537	0.924198	-3.25859	-1.59352	-3.7467	-0.197622	-0.429087	-0.314669	-2.43746	-3.95717	0.854361	0.206603	-0.296071	-1.1424	-0.295518	0.169322	-0.689146	-0.3971	0.39015	-1.01105	-1.15965	-1.57924	-1.06713	0.637362	-1.68206	-0.499617	-0.62511	0.740256	-0.833961	-1.53265
>1106L	0.124275	-0.134456	-0.036734	0.182739	0.017023	0.078879	-0.168493	-0.280313	-0.125536	0.119812	0.182357	0.178805	-0.1214	0.076676	0.067716	0.105648	0.337014	0.143509	-1.06329	-1.40062	-1.0686	-4.44411	-3.1513	-4.7688	0.086631	0.218827	0.146463	-2.59113	-0.245012	-1.55239	-0.637219	1.07026	0.932008	-2.86933	-1.8994	-0.954813	-0.625903	-0.49992	0.128631	-1.33209	-1.29199	-2.0459	-1.35509	-1.14854	0.10167	-2.46518	-1.58911	-0.292196	-2.5658
>1106V	-0.069589	-0.415831	-0.141096	-0.104379	-0.185401	-0.265513	-0.313979	0.197838	-0.324548	1.10265	0.488629	1.20796	-0.063791	0.108798	0.016775	0.297591	-0.016753	0.598377	-0.334646	-1.73932	-1.29746	-3.78961	-2.92255	-3.99104	0.157144	-0.093441	0.359229	-4.68503	-0.903432	-2.04346	0.454171	1.52505	-0.767913	-0.259611	0.753222	-0.506483	-1.08893	-0.392051	0.229806	-1.29929	-1.22863	-1.76894	0.384912	-0.204778	0.133892	1.53465	1.32551	0.489693	-3.38818
>1106M	0.175295	-0.222683	0.021913	0.438845	0.467909	0.115479	0.128633	0.115635	0.064087	0.071512	0.025598	0.21009	-0.529118	-0.480461	-0.51436	-0.025563	-0.050947	-0.153549	-1.04769	-1.62573	-1.30312	-0.54502	-2.96832	-4.68574	0.103076	0.012251	0.063433	-3.46604	-4.13261	-2.08001	-0.356226	0.212306	-0.734588	-2.96069	-2.69941	-1.13442	-1.36111	-0.495547	-0.196788	-1.37303	-0.490109	-1.56497	-0.175687	-1.02227	-0.606128	-0.185812	1.81853	1.38805	-2.15647
>1106F	-0.306146	-0.30823	-0.401589	0.098772	-0.292831	-0.296883	-0.491067	-0.247255	-0.829366	2.19663	2.10921	2.57545	2.06431	2.27129	2.39891	0.222293	0.388653	0.803997	2.82812	2.39503	2.43072	-4.33141	-2.55184	-3.828	-1.10861	-0.907714	-0.375494	-0.497917	1.06766	1.75575	-3.06668	-4.44698	-1.09579	3.02786	1.27644	0.598567	-1.30482	0.291375	1.24581	0.787066	-0.856604	2.42672	-3.3996	-0.503179	-0.028589	-4.09849	-1.75056	-2.9512	-0.637135
>1106Y	-0.229159	0.056455	-0.045584	0.021938	-0.316566	-0.305544	-0.442716	-0.589726	-0.059641	1.31571	1.71521	1.12119	1.24092	1.60707	0.887109	0.221124	0.526149	-0.005577	1.50722	1.33256	1.09306	-3.96021	-2.49469	-4.45929	-0.608124	-0.4328	-0.261527	-2.05231	-0.310936	-1.48449	-1.64231	-1.69986	-1.0938	1.14313	-0.760892	1.8766	0.806413	0.763571	-0.468538	1.05807	-0.755908	-1.54658	-3.29916	0.190419	-0.065569	-0.084705	-0.081491	-1.14765	-0.605697
>1106W	0.196659	-0.355228	0.150192	-0.275973	-0.905524	-0.066091	-0.129141	-0.003016	-0.406754	1.16883	1.24932	1.18477	0.980513	1.17289	1.24519	0.356701	0.501364	0.3363	0.500626	0.217566	0.142396	-4.43474	-3.01346	-3.87808	-0.429824	-0.251703	-0.048941	-3.18199	-3.64906	-5.44832	-1.7508	-0.586001	-1.68754	0.883217	-1.1115	-1.54991	0.639898	0.977547	-0.405102	0.414198	0.756089	-0.4415	-3.60982	-5.46662	-6.14115	-2.76769	1.81559	-2.63045	-6.2796
>1106S	-0.301827	-0.002024	0.129862	0.182188	-0.839985	0.479225	0.101231	0.016296	0.212049	0.028299	0.189505	-0.061468	-0.360003	-0.43247	-0.746199	-0.258149	0.4637	-0.323548	-0.349347	-1.1947	-0.767742	-4.94775	-3.2319	-5.59693	0.395539	0.508223	0.168312	0.621369	1.44601	-3.12089	0.152683	2.20445	1.03606	-2.45774	0.136689	-2.42215	-0.861676	0.626921	-0.722932	3.84187	-0.502096	-1.31632	-2.34989	0.365794	-0.592586	1.93832	2.82188	0.963821	-1.11946
>1106T	0.203798	-0.189814	-0.259554	0.259743	-0.342649	-0.792474	-0.200272	0.295419	-0.102986	0.635539	0.418727	0.636602	-0.206828	-0.367017	0.157885	0.0069	-0.040468	-0.143955	-0.65646	-1.0716	-0.624901	-2.89646	-1.84661	-1.95446	0.212909	-0.060087	0.064216	-2.1025	-4.41516	0.245971	-0.004792	2.54343	-0.002824	-2.79571	-1.61012	-0.99509	-0.270624	0.346778	0.621693	0.53968	0.936439	0.83237	-0.758184	1.03867	-0.750368	0.036674	1.62119	-1.45561	-0.288432
>1106C	-0.035151	-0.054763	-0.209162	0.038942	-0.209824	-0.402917	0.13061	-0.112158	0.011479	0.294974	0.458691	0.262739	-0.231875	-0.252962	-0.417335	0.054097	0.05591	-0.181772	-0.757341	-0.974633	-0.577624	-4.37972	-3.10595	-4.57113	0.282659	0.055821	0.19773	-3.56219	-2.26324	-1.80778	2.8737	1.41132	1.50501	-1.68081	-1.90069	0.873052	0.17353	-0.178014	0.525438	-1.57481	-1.60356	-2.10467	-1.10816	-0.922389	-1.17497	0.319669	0.160222	1.6745	-3.67834
>1106H	-0.122178	0.033546	0.060647	-0.230176	-0.00532	-0.023961	-0.190814	-0.042532	-0.335108	1.0839	1.14387	1.32858	0.421871	0.469991	0.668175	0.202334	0.189783	0.378649	-0.515886	-1.17349	-0.586662	-3.67873	-2.90547	0.998964	0.080641	0.014082	0.108482	-1.16804	-1.36004	-2.32137	2.00061	-0.043817	0.327203	0.378348	0.70535	-0.298223	-0.472194	0.160395	-1.03794	-0.620952	0.111444	-1.50249	-0.838066	-0.496332	0.765131	-3.00252	-0.637849	-0.132405	-2.05196
>1106K	-0.061695	-0.213755	-0.010828	-0.382825	-0.377453	-0.071296	-0.259764	-0.242179	-0.306066	2.2685	1.95951	2.26514	0.28841	0.312331	0.295705	0.261042	0.22845	0.109083	0.729136	0.521482	0.347401	-2.5206	-2.07998	-0.770162	-0.140766	-0.017518	-0.019746	-1.40659	-1.70478	-2.49785	1.46469	1.73081	2.39896	-2.05126	-1.26031	-2.52681	-2.03229	-0.337177	-1.6301	-0.391487	-0.714649	-1.63131	-1.21408	-1.80324	-0.520082	1.06742	1.3755	0.076662	-3.10973
>1106R	0.452642	0.16497	0.141911	-0.029357	-0.603543	-0.461303	-0.230404	0.052116	-0.05799	-2.21089	-2.09387	-2.27809	-0.557657	-0.566473	-0.550905	-0.411069	-0.52655	-0.522143	-1.12819	-1.43075	-0.981511	-4.35453	-3.43671	-4.87179	0.773499	0.347167	0.150092	-4.89727	-5.52614	-3.7498	3.90463	3.51827	4.23548	-5.01872	-3.84655	-5.33116	-2.5543	-1.51165	-2.55738	-0.431455	3.92948	0.487394	-4.37101	-2.40087	-4.477	-0.265263	3.47421	0.76256	-6.50134
>1106Q	0.027963	-0.138909	0.165982	-0.077679	0.217767	-0.23274	-0.209582	-0.03642	0.055979	0.662727	0.527493	0.704914	-0.225992	-0.284556	-0.12648	0.092525	0.023469	-0.225282	0.705483	-0.292288	0.278227	-3.88841	-3.26608	-5.17546	0.259698	0.017576	-0.199225	-2.24434	-4.19563	-3.78826	1.23326	1.29439	-0.728255	-0.960976	-4.07129	-3.50287	-0.123496	-2.86058	-0.674499	-1.07167	-1.52668	-0.589166	-0.135363	-2.13966	-1.58218	2.78349	2.06153	-0.10498	-2.12059
>1106D	-0.120716	-0.159175	0.087693	-0.372741	-1.22731	-0.502687	-0.50768	-0.28445	-0.662494	2.27863	2.11519	2.60915	1.57785	1.3233	1.69454	0.203418	0.159207	0.10536	2.54335	2.09273	2.35975	-3.62695	-2.64985	-2.48538	-1.50711	-0.822831	-0.760664	-0.23874	1.71141	0.800155	-0.310826	-1.10995	-2.60733	1.78771	3.11438	2.94318	0.05935	1.67555	-0.7862	-0.169756	0.492915	1.59341	1.24744	1.68181	1.99567	-3.28445	-0.613262	-4.03695	1.69369
>1106E	-0.381881	0.015534	0.006714	0.409082	-0.584282	0.022101	-0.459225	-0.385382	-0.289462	2.52852	2.78437	2.49855	0.720706	0.811871	0.845553	0.191648	0.290054	0.256672	1.76828	1.53015	1.14299	-3.84024	-2.33794	-4.51514	-0.748039	-0.649033	-0.366906	0.71097	-0.018553	-0.191516	-2.38963	-1.97404	-4.09448	0.603156	1.27885	1.56645	-0.990947	1.06734	-0.559562	-0.798104	-0.320735	-1.33705	-1.84597	-0.561219	-1.05941	-2.4671	-1.22881	-2.37172	-0.745138
>1106G	-0.191875	-0.105021	0.005478	0.379414	-0.780721	0.180425	0.116486	-0.239379	0.010854	-0.182416	0.236748	-0.053453	-0.127555	-0.173363	-0.10741	-0.030947	0.059349	-0.182332	-1.00938	-0.906075	-0.927944	0.787493	-2.13349	-2.22157	0.054371	-0.07818	-0.032081	0.320048	1.23985	-1.37192	0.519408	0.248252	-0.530596	-1.46451	0.672086	-1.29188	-0.239504	0.381652	-0.48864	-0.283009	0.422339	-0.883033	-0.627089	0.496402	-3.31727	-1.36418	1.20863	-0.887939	-0.710611
>1106P	-0.131296	-0.086307	-0.270215	-0.588078	-0.554131	-0.131704	-0.947554	-0.41925	-0.692729	3.24051	2.77319	3.16944	1.97222	1.42564	1.69866	0.713592	0.49209	0.174425	2.62541	2.34765	2.92013	-4.34169	-2.68988	-3.63614	-3.31863	-3.23895	-3.17024	-5.61715	-5.83568	-6.56817	-1.57168	-4.40021	-4.29238	1.78632	1.85904	1.99138	-4.36203	-3.9348	-4.09036	0.565838	0.717286	-0.554224	-0.125076	-1.93728	0.186602	-2.67591	-2.29323	-2.18677	-2.90448
[truncated: 19 more columns]

## Sheet: Training data
Mutant	SC-Leu pre 5FOA_1	SC-Leu pre 5FOA_2	SC-Leu pre 5FOA_3	SC-Leu+5FOA_1	SC-Leu+5FOA_2	SC-Leu+5FOA_3	SC-Leu post 5FOA_1	SC-Leu post 5FOA_2	SC-Leu post 5FOA_3	SC-Leu+MPA_1	SC-Leu+MPA_2	SC-Leu+MPA_3	SC-Leu_15mM Mn_1	SC-Leu_15mM Mn_2	SC-Leu_15mM Mn_3	YPRaf_1	YPRaf_2	YPRaf_3	YPRafGal_1	YPRafGal_2	YPRafGal_3	SC-Lys_1	SC-Lys_2	SC-Lys_3	SC-Leu+Form_1	SC-Leu+Form_2	SC-Leu+Form_3	T834P-5FOA-1	T834P-5FOA-2	T834P-5FOA-3	T834A-5FOA-1	T834A-5FOA-2	T834A-5FOA-3	Y769F-5FOA-1	Y769F-5FOA-2	Y769F-5FOA-3	S713P-5FOA-1	S713P-5FOA-2	S713P-5FOA-3	1078S-5FOA-1	1078S-5FOA-2	1078S-5FOA-3	1079V-5FOA-1	1079V-5FOA-2	1079V-5FOA-3	1082S-5FOA-1	1082S-5FOA-2	1082S-5FOA-3	1084I-5FOA-1
>1076T	0.84049	0.462863	0.874207	-0.32456	0.192922	-0.42494	-0.516571	-0.500305	-0.623729	-2.95607	-3.18376	-2.30207	0.585908	0.432145	0.436456	-0.734947	-0.72933	-0.412694	0.268137	-0.345202	0.427218	0.074935	-2.2873	-3.55215	0.975356	0.815631	0.86632	-1.97637	-3.05562	-2.08432	2.70542	2.18748	3.77603	-3.03473	-3.86003	-2.5161	-5.17732	-5.73186	-4.52269	5.53765	5.39897	3.14291	-5.44038	-5.71707	-4.97494	4.43626	2.65057	5.14209	-5.18082
>1076N	-0.973828	-0.613083	-1.07947	-7.33115	-7.34153	-6.51481	0.230173	-0.297445	-0.960764	-0.785141	-1.09223	-0.303692	0.11963	0.121128	0.939477	0.25856	-0.522861	0.48723	4.13043	7.42352	7.32383	6.125	9.90467	7.02145	0.066798	-0.689615	-0.204763	1.11714	0.839799	-0.389245	6.28701	7.2495	6.86874	1.04272	2.51003	0.429066	-2.48168	-2.63629	-1.65665	13.3736	12.6624	12.9072	-1.5865	-1.88528	-0.470036	9.44306	11.5862	8.91309	1.57985
>1076D	-0.822963	-0.723358	-1.14448	-3.16861	-3.54283	-3.4946	-1.31443	-0.508238	-0.665308	0.696728	-0.582234	0.422547	2.86898	1.4612	1.77811	0.713462	-0.147161	0.376199	6.80389	6.47472	5.60074	-0.282862	0.508171	0.064004	0.778672	-0.056758	0.34413	-1.57267	-0.993954	-2.3659	3.20561	3.41321	3.21444	-1.42992	0.377154	-0.320737	-1.55538	-1.06338	-1.42893	2.05445	2.07522	3.60558	-1.65706	-1.80995	-1.15321	2.13322	1.21101	2.50955	-2.18902
>1077I	-0.370723	-0.123241	-0.291588	-1.10993	-0.975144	-0.839142	-0.913489	-0.838014	-0.568094	3.29932	2.82337	2.94976	2.52017	2.38416	2.27295	-0.082053	0.227161	-0.02627	8.24697	7.93283	7.88138	-2.7958	-2.50546	-3.36168	-3.34259	-2.62548	-3.1173	-3.3076	-2.5091	-5.15332	-1.35124	-2.93807	-3.5187	3.63379	0.566697	2.3506	-2.2062	-1.70789	-0.468817	0.502733	-0.116958	-0.904337	0.190696	0.067499	-1.38386	-1.84446	-1.80994	-3.10938	-0.868769
>1077L	-1.1224	-0.775139	-1.00758	-8.45806	-7.94038	-8.54026	-1.03286	-1.81202	-0.960764	2.79982	1.81466	2.9187	N/A	2.12113	1.71708	N/A	0.799068	0.902268	5.04297	5.9271	5.04529	N/A	N/A	N/A	N/A	N/A	N/A	8.22449	5.79025	8.61771	4.27442	5.08932	3.19463	11.9128	12.3902	11.7282	2.5455	3.03884	1.73131	7.55446	7.02431	6.59409	5.03793	1.76363	4.21437	5.90851	5.38478	5.10895	2.45997
>1078A	-1.33081	-0.826487	-1.44393	-6.92529	-7.56468	-7.51652	-2.35479	-2.13395	-1.54573	N/A	2.22969	N/A	1.38266	2.92848	N/A	N/A	N/A	N/A	N/A	4.11974	N/A	N/A	N/A	N/A	1.0668	N/A	N/A	1.66822	3.42962	0.656022	2.73257	2.89105	2.28011	8.99842	10.5485	10.381	-2.98592	-0.86462	-2.35909	N/A	N/A	N/A	4.20575	2.35796	3.44526	2.71813	6.05971	3.8992	0.9985
>1078M	-1.24668	-0.7102	-1.04381	-9.18741	-7.85895	-7.7727	N/A	-1.81202	-1.54573	N/A	1.22969	N/A	1.38266	1.12113	4.59155	N/A	0.799068	N/A	4.04297	4.11974	6.04529	N/A	N/A	N/A	N/A	N/A	N/A	3.00881	1.47576	1.04681	5.10565	4.30508	2.55916	11.907	11.87	10.953	1.80365	3.89954	3.75459	N/A	N/A	N/A	8.45962	7.41028	8.05336	7.40679	4.83941	3.8058	4.84195
>1078S	-1.06283	-0.770309	-1.18966	-8.53606	-8.22668	-7.63966	-0.617824	-2.13395	-2.28269	-0.785141	2.22969	1.11135	0.382664	3.29105	3.45405	-1.15648	N/A	0.902268	4.62793	6.44167	5.19729	-0.634334	N/A	N/A	0.65176	N/A	1.79524	3.3145	2.14285	3.27049	4.80062	3.90191	2.80636	12.1618	11.5833	11.8762	4.09043	3.45514	1.92237	N/A	N/A	N/A	7.40578	8.43078	-0.854745	3.81433	3.93412	2.32908	4.92866
>1078N	-1.64209	-0.675761	-1.49169	-8.33941	-8.44081	-8.4572	N/A	-0.812019	1.6242	N/A	N/A	-0.473617	N/A	N/A	-1.45284	N/A	N/A	-0.097732	N/A	5.11974	2.2904	N/A	2.95397	-0.853534	N/A	N/A	-1.78973	2.71037	4.48422	2.12875	5.66101	4.13445	3.67739	10.6981	10.736	8.9344	-1.06886	0.063281	1.25332	N/A	N/A	N/A	1.78849	3.82097	0.894085	6.15825	6.39742	5.47215	1.80872
>1078E	-1.09658	-0.678212	-1.17915	-2.43252	-2.77445	-2.23434	0.013832	-0.152509	-0.337485	-0.149024	0.064949	-0.009961	-0.143772	0.100219	0.265389	-0.067394	0.028855	0.186476	0.414154	0.230445	0.029277	0.093413	-0.16497	0.362195	0.08506	-0.060363	0.079445	-2.36158	-1.42962	-1.66195	-0.345763	-0.522173	-1.46728	-1.3245	-1.25385	-1.77981	-2.81771	-2.13842	-2.87262	N/A	N/A	N/A	-3.16948	-4.7497	-4.36848	-0.874171	0.880433	-1.69556	-3.67895
>1079A	-0.792792	-0.984134	-0.950511	-5.58864	-5.85429	-4.36268	-0.184865	0.942869	-2.31832	-2.3701	-2.52519	1.11135	0.212739	-0.241442	2.38005	-1.00448	-1.63389	0.902268	4.9305	2.38278	7.63359	-2.2193	-1.21595	1.97936	0.218801	-0.168378	1.25467	-0.725013	-0.687262	-1.01036	4.4952	6.60275	4.13239	-0.738192	-0.78583	-1.84176	-4.44699	-1.9334	-5.57055	11.8026	13.4614	9.9342	N/A	N/A	N/A	10.2353	8.34054	8.69474	-1.75477
>1079V	-0.301716	-0.031981	-0.084491	-1.23193	-0.644074	-1.0844	-0.975433	-0.553284	-1.08841	-2.33534	-3.94331	-2.62774	1.29937	0.361426	0.890536	-0.344105	-0.373937	-0.602353	1.25156	2.58421	0.507632	-3.72885	4.68415	-3.00766	0.922593	0.226475	0.857431	-4.53461	-3.35821	-3.71398	2.85237	3.25544	5.23493	-2.88352	-5.31987	-3.56148	-6.66718	-6.32031	-6.08982	7.40578	8.43078	-0.854745	N/A	N/A	N/A	6.06224	4.8265	5.97868	-3.55831
>1079R	-0.20191	-0.286434	-0.796283	-2.77676	-2.75535	-3.52174	-1.51501	-1.15358	0.291623	-5.76242	-5.96013	-5.2285	1.74524	1.7322	0.464698	-1.96383	-1.48387	-3.26766	5.73103	5.87819	12.0528	-3.02665	-1.91393	-5.60842	-0.781199	-0.69953	-0.990025	-3.29202	-3.50881	-3.16416	5.47377	-1.92033	-1.5464	-3.54057	-3.53356	-2.4987	-5.36086	-6.08272	-6.30046	1.68956	1.40509	1.59674	N/A	N/A	N/A	4.93217	0.970269	1.4663	-3.80326
>1080M	-0.279321	-0.468822	-0.45579	-2.28587	-2.70643	-2.07679	-1.53457	-1.72222	-1.43575	-5.52661	-4.62829	-6.65684	-0.209055	0.307542	-0.426609	-0.505627	-0.200932	-0.508365	0.235616	1.65408	4.22517	6.99052	7.60576	5.37899	1.08022	1.29003	1.45332	-3.25808	-3.03386	-3.48259	5.28194	5.72409	5.13106	-4.32788	-3.94128	-3.27763	-7.77171	-7.5077	-8.01393	9.11642	10.4557	10.1023	1.19861	-2.01622	1.59713	9.15464	9.16598	7.67335	-4.73918
>1080Q	-1.07102	-0.369729	-0.90826	-1.90129	-3.31138	-4.86151	-2.86294	-3.23828	-1.54573	2.34871	1.39962	-0.151689	5.82007	6.00683	5.07072	-0.23894	0.499507	-0.360767	9.91406	8.98345	7.83884	-0.344827	-0.046029	-1.85353	-4.10313	-3.36769	-0.204763	0.418897	2.43582	3.41842	-0.073654	0.249643	0.317995	5.62588	7.47327	7.53845	-0.750772	2.56078	2.49299	1.60342	2.75631	3.31644	1.34151	1.78256	3.88949	-1.30587	0.430542	3.89722	-0.519118
>1081A	-1.06504	-0.373826	-1.24258	-6.25161	-10.3998	-7.04145	-2.35479	N/A	-2.28269	1.79982	N/A	N/A	-0.617336	N/A	N/A	-1.15648	N/A	N/A	4.62793	N/A	N/A	-0.634334	N/A	N/A	-0.933202	N/A	N/A	-0.005464	5.02061	0.084735	2.25024	5.82821	1.88872	2.47463	3.9119	0.893224	-3.57975	1.32578	-2.93094	4.90744	9.10777	5.09528	-0.608191	2.76463	-0.040259	4.12388	8.35642	4.1885	-1.31011
>1081I	-1.15578	-0.935103	-1.50209	-4.15718	-4.33006	-3.49586	-0.07239	-0.25014	-0.365154	0.044934	0.229694	-0.332261	0.300202	0.593197	0.330062	0.16545	0.545311	0.369394	0.358473	0.004264	0.12813	0.053722	1.08724	0.398853	0.182275	0.263079	0.435694	-0.353463	-0.425014	-1.73619	0.10106	-0.329129	-1.68857	4.2077	4.47337	2.9667	-1.53367	-1.42407	-1.71263	3.60151	3.62723	2.20277	-1.69736	-0.331594	-0.910687	3.4597	0.602697	-0.942046	-2.45086
>1081M	-1.24967	-0.746951	-1.15308	-8.0846	-8.72238	-8.14857	-1.03286	-0.812019	-0.960764	N/A	1.22969	N/A	N/A	N/A	N/A	N/A	N/A	N/A	5.3649	N/A	N/A	N/A	N/A	N/A	N/A	N/A	N/A	8.02721	6.79173	9.56257	4.1423	4.10312	5.43241	11.1136	11.969	10.9558	4.90013	1.96321	4.06046	7.35609	7.85105	6.52258	6.74182	8.54823	7.94729	6.01237	7.18346	5.57856	1.86801
>1081F	-1.08129	-0.510061	-0.806988	-6.07729	-5.78359	-6.02948	0.119142	-0.396981	-0.612841	0.477894	0.452086	0.111346	0.060736	-0.656479	-0.09027	-0.018974	0.536033	0.416841	1.1685	0.382776	0.553436	-0.634334	0.369009	-0.075926	-0.447776	-0.145294	0.157807	-0.03154	-0.464616	0.919209	3.19658	1.22972	4.1709	8.285	7.65912	8.30023	-0.948118	-0.062311	-0.676207	6.41221	4.34635	4.12596	-0.249071	-0.46594	-1.143	3.21806	3.24467	3.0088	-0.846315
>1081G	-1.08549	-0.849294	-1.29189	-8.59095	-8.37724	-8.35193	-1.03286	-1.39698	-0.960764	N/A	N/A	N/A	1.38266	N/A	N/A	N/A	N/A	0.902268	N/A	N/A	1.87536	N/A	N/A	N/A	N/A	N/A	N/A	2.18256	2.74795	1.32089	4.40004	3.51894	3.0436	2.15686	1.86421	3.16041	-1.33094	0.003777	0.003659	7.8859	7.43931	6.666	1.14619	-0.665444	-0.445988	5.17992	5.38194	4.39419	2.08557
>1082A	-0.919487	-0.604684	-1.12112	-6.71792	-10.1678	-8.48367	-2.03286	N/A	-0.960764	-0.785141	N/A	N/A	0.382664	N/A	1.13212	2.16545	N/A	N/A	2.04297	4.11974	N/A	-0.634334	N/A	N/A	0.65176	N/A	N/A	1.2898	3.59445	1.45141	2.58432	5.42994	4.20625	9.12981	13.2935	9.82832	-0.838851	0.180377	0.251389	6.42005	9.45225	7.50976	3.26509	9.00739	5.98169	N/A	N/A	N/A	0.903437
>1082S	-0.950563	-0.558945	-0.876109	-5.91057	-5.99668	-5.2362	-1.25525	-2.47498	-4.48433	1.95182	2.89266	3.11135	4.85298	5.36906	7.14335	-0.419512	-0.200932	N/A	10.4197	11.9663	12.6419	-0.219296	0.369009	N/A	-2.51817	0.369279	1.3802	3.75692	5.3348	3.02917	1.42407	1.96505	1.61099	9.4531	8.81354	7.85137	4.62157	4.40453	2.54722	3.81433	3.93412	2.32908	6.06224	4.8265	5.97868	N/A	N/A	N/A	1.74855
>1082K	-0.704947	-0.701147	-0.966208	-2.58811	-2.61632	-2.40275	0.008361	-0.10045	-0.030027	-0.004151	0.080316	-0.038032	0.43259	0.085209	0.143899	-0.087057	0.181213	0.004953	2.26675	3.59476	1.26821	0.0739	0.271161	0.193009	-0.038555	0.014459	0.131286	-0.107571	-0.978206	-1.14866	0.385164	0.137982	-2.55044	5.39695	6.06824	5.51623	-1.49443	-1.75982	-1.68871	1.72633	4.08023	0.725235	0.976793	0.064766	-1.82721	N/A	N/A	N/A	-3.94259
>1083V	-0.990541	-0.471586	-1.11698	-6.75445	-7.63086	-6.5954	-1.25525	-1.39698	-2.76812	1.43725	-0.770306	1.11135	3.04563	5.1435	3.83256	-0.74144	0.799068	2.90227	9.30976	9.46404	5.78226	-0.219296	1.95397	N/A	-1.51816	-1.36769	0.795237	1.43917	2.3552	2.63942	3.62274	3.9308	1.33834	10.9262	10.3932	10.5651	3.78052	4.07775	3.99744	6.75132	7.57829	6.22721	4.99419	4.05013	3.52809	5.31025	6.61132	4.57472	3.41717
>1084I	-0.833081	-0.620741	-0.756092	-2.62517	-3.26208	-2.32769	-1.67287	-1.09213	-1.10804	-0.83405	-1.66012	-1.34472	-0.000664	-0.608224	0.048867	-0.637104	-3.59325	-2.13876	4.05965	6.78271	5.45105	2.33529	5.99071	4.16987	-0.285504	-1.48699	-0.901836	-3.00387	-2.54112	-4.94057	2.55834	1.6918	0.981142	-3.96312	-3.39693	-2.99152	-4.27814	-2.26652	-4.50535	4.92866	5.00026	3.47707	-3.55831	-2.05118	-2.87425	1.74855	2.83601	0.596826	N/A
>1084M	-0.843143	-0.619271	-0.883358	-4.46952	-4.48053	-3.23163	-1.61782	-4.20434	-2.58526	2.58832	3.68913	2.45712	3.92323	6.35953	4.71708	-2.03095	2.121	-1.6827	10.2096	8.20295	10.2911	-1.09377	1.95397	-0.853534	-3.39263	-1.36769	-2.20476	-1.81779	-0.954842	-3.56963	1.07603	1.15054	-2.17911	6.97366	4.07853	3.61604	-0.227984	2.04124	0.462674	2.49553	2.38356	0.65455	0.470513	1.82971	0.726389	1.69467	5.75316	-0.046204	N/A
>1085A	-1.25189	-0.812626	-1.03365	-6.53206	-7.91374	-6.71769	-2.84022	-1.81202	-2.76812	2.21486	N/A	1.11135	N/A	N/A	2.13212	1.84352	N/A	N/A	1.04297	N/A	N/A	N/A	N/A	N/A	N/A	N/A	N/A	1.48667	1.18491	-0.485593	3.27733	3.00575	1.17264	8.24558	8.90997	6.87408	-3.609	0.605999	-3.37986	5.27393	6.55536	4.58151	1.636	-0.562741	-1.40101	3.5029	6.20118	2.99928	1.203
>1085F	-1.43059	-0.756094	-1.41535	-5.98272	-7.52925	-5.96535	-0.547435	-1.39698	-2.28269	0.577429	2.03705	0.111346	1.89724	2.70609	3.83256	-1.96383	-1.20093	-1.09773	10.2179	10.2695	11.0403	-1.44169	0.953971	-0.268572	-1.74056	-1.36769	-0.204763	-0.218989	1.13679	-0.953383	1.96696	5.20238	0.773093	1.57079	2.6263	4.90267	-2.28056	-0.918709	-1.96023	4.87749	6.20365	3.7399	-3.42215	-2.33689	-3.58767	2.33499	4.1592	1.67287	-1.76318
>1085Y	-1.19555	-0.763117	-1.34032	-9.47066	-10.0382	-7.70831	N/A	N/A	-0.545727	1.21486	N/A	0.696308	N/A	N/A	-0.867878	N/A	N/A	-1.09773	4.04297	4.7047	N/A	N/A	N/A	-0.268572	N/A	N/A	-1.20476	4.28848	5.88055	1.84505	5.40858	7.12494	2.41081	11.8749	12.2274	10.2768	5.02175	6.12551	2.94097	7.35205	10.866	4.69042	7.37859	5.83349	5.34152	8.38435	6.25307	2.98449	1.26189
>1085Q	-1.15234	-0.621766	-0.933504	-4.77633	-5.1958	-4.9965	-1.45913	-1.02501	-1.35308	0.969747	-0.422383	0.570777	3.17708	3.26903	2.48967	0.843522	-0.075402	0.224196	7.77768	9.49912	8.56746	0.365666	0.816467	0.316391	-0.125848	-0.920228	0.254668	-0.526401	1.52476	-0.963662	0.011376	2.11413	0.593033	7.43332	7.74061	6.26601	2.14942	2.81524	2.14825	2.94674	4.17873	2.18224	4.28825	2.64886	5.01952	1.76182	2.39665	1.67516	-0.590698
>1085N	-0.996318	-0.814512	-1.1712	-8.2026	-8.51947	-7.41013	-1.03286	-0.812019	-1.54573	2.53679	2.55162	N/A	N/A	1.70609	N/A	N/A	1.79907	N/A	N/A	2.7047	3.87536	N/A	N/A	N/A	N/A	N/A	N/A	2.29747	2.47457	1.00579	4.48592	4.08405	3.45694	2.27744	2.53441	2.85357	-0.259699	-1.16384	-2.10857	6.86604	7.02211	6.81062	0.480302	1.12347	-0.146257	6.16617	4.77019	2.86437	1.94754
>1085D	-1.21223	-0.671239	-1.31928	-5.35099	-8.72748	-6.3268	-2.7333	-0.812019	-0.960764	2.53679	N/A	-0.473617	1.70459	N/A	-1.45284	1.42849	N/A	-1.6827	0.458008	4.7047	N/A	0.365666	N/A	-0.853534	0.65176	N/A	-1.78973	-1.01396	2.22209	-0.559716	1.0739	4.79871	2.56089	-1.17675	3.7932	2.18432	-3.09598	-1.33751	-3.57868	5.11725	8.41857	4.95861	-3.17039	-0.322735	1.87142	2.08082	5.57044	2.29736	0.021931
>1086M	-0.151808	0.080609	0.037983	-0.451197	-0.356519	-0.11965	-0.241089	-0.180345	-0.315132	2.02183	2.08715	2.1528	1.14396	1.36072	1.30251	0.117184	0.032234	0.023235	1.54157	0.516259	0.954384	-4.46589	-2.34011	-4.36871	-2.52083	-2.1419	-2.1922	-0.908709	-1.25204	-0.135175	-0.459172	-3.26629	-4.56636	3.46082	1.1092	-1.17856	0.632592	-1.34615	0.467085	-0.645043	-0.686001	-1.71744	0.679554	1.24478	-0.476261	-2.4564	2.11954	-3.75292	-2.64905
>1086S	-0.896888	-0.594007	-0.857619	-3.09426	-4.44265	-3.18128	-1.79131	-1.31898	-1.76437	3.13134	2.77618	2.29577	3.95959	3.47683	3.71271	0.506487	0.223565	-0.124204	8.58229	8.38395	9.03262	-1.95626	-0.972028	-2.04993	-3.03274	-4.03065	-1.6642	-2.37547	1.48606	-1.23305	-1.51531	1.29419	-2.6595	6.45951	7.13733	6.98554	1.59797	3.58999	1.73326	1.877	3.03644	1.22118	3.15851	4.59973	2.93752	-0.382361	0.90373	-0.848159	-1.0088
>1087V	-1.00942	-0.458127	-1.19707	-4.55282	-5.37042	-4.4638	-0.386499	-0.116873	-0.545727	-0.370103	0.390158	-0.236578	0.020094	-0.381372	0.231658	-0.156478	-1.11847	0.094913	0.458008	3.11974	0.460327	0.003096	0.188436	0.383505	-0.015665	-0.367687	0.795237	0.322009	0.361233	0.81651	0.948684	2.11525	-0.401644	8.06998	7.77346	6.74193	0.864216	2.05698	1.45007	3.25494	3.86572	2.1061	1.00754	0.253631	-1.72963	0.320124	1.41227	-0.493941	-3.25651
>1089A	-0.589709	-0.440805	-0.199479	-1.32712	-1.84272	-1.60494	-0.59746	-0.607384	-0.454992	2.49287	2.48696	2.35313	2.40426	2.24552	2.12019	0.118812	-0.314291	-0.282589	3.96805	4.63215	3.6742	-2.94837	-2.03517	-3.15657	-2.67105	-2.52495	-2.8504	-1.73521	-1.00101	-0.960794	-2.00853	-1.08949	-1.72835	5.16364	4.73806	5.62109	0.186831	1.49837	0.925894	-0.377934	0.065251	-0.849477	0.870921	0.625806	0.477432	-2.75919	-2.0114	-3.00069	0.162639
>1089F	-0.612957	-0.343094	-0.515999	-1.41024	-1.96496	-0.861607	-0.806908	-0.57977	-1.24882	2.80124	2.43991	3.38423	2.84132	2.16066	3.27071	-0.262737	-0.469636	0.024474	6.43704	6.46141	6.53871	-1.74981	-1.13349	-1.76842	-1.92469	-2.19881	-2.27834	-2.88479	-1.4022	-1.29753	1.87559	1.51989	-0.461817	3.37317	4.34488	4.8607	1.06633	2.03177	0.346292	1.13609	0.558744	-1.34642	1.15819	1.48666	1.0006	-2.46529	-1.65549	-3.81274	0.269156
>1090R	-0.792457	-0.645381	-0.864801	-2.26544	-3.84484	-3.72567	-1.59806	-1.52474	-0.820586	2.65	1.3077	1.81589	3.9177	3.54366	3.11194	-0.726794	0.214105	-1.26766	8.55891	6.48897	8.46533	-2.66408	-0.215954	-2.02346	-4.54791	-3.53761	-4.95965	-2.4185	-1.06825	-3.29427	-0.873809	1.20863	-0.571821	5.29608	7.13163	8.15804	2.21159	2.65775	1.68129	0.326218	4.55523	0.978172	2.82782	3.80502	4.48505	-2.77099	-0.698265	-1.65512	0.480096
>1090P	-0.197567	-0.439821	-0.282355	-1.95106	-2.88827	-1.7829	-0.892831	-0.54353	-0.807994	1.29892	1.0792	0.739377	1.38986	1.17457	1.33165	-0.390943	-0.358997	-0.910274	11.689	11.3764	12.542	-3.57775	-1.77395	-3.97593	-2.62286	-2.23763	-2.86773	-3.23646	-2.2815	-2.04867	-2.44871	-0.666345	-2.25156	2.86159	3.94002	3.46691	-0.99402	-0.894435	-1.60769	-0.013073	3.63805	-1.0198	0.940731	1.53696	0.222671	-2.34356	-1.26331	-2.03504	0.966299
>1091C	-0.100816	-0.141876	-0.418916	-0.166432	-0.347549	0.029492	-0.471312	-0.473997	-0.729094	-2.27511	-2.50311	-2.25349	0.04364	0.004089	0.304589	-0.492321	-0.443503	-0.052644	-0.275783	-0.788998	1.51011	2.27037	-2.85338	-4.69836	0.594404	0.49051	0.761373	-4.83235	-4.74741	-7.2295	5.84874	5.22334	4.91331	-4.46085	-3.97064	-4.28094	-3.54716	-3.4938	-4.12225	3.85446	5.0628	4.59055	-9.04643	-8.34171	-9.18871	4.24928	4.254	2.81473	-6.90248
>1091G	-0.888122	-0.820413	-0.972534	-6.5727	-7.58283	-7.67806	-1.84022	-0.227056	0.039236	0.214859	-0.355269	-1.47362	-0.617336	0.858094	-1.45284	-1.15648	-0.785895	-0.097732	N/A	4.11974	3.2904	-0.634334	0.369009	-0.853534	-0.933202	-1.95265	-1.78973	4.45342	4.8071	3.39426	2.83354	5.09512	3.8348	10.639	11.6016	11.6746	2.77755	4.36165	2.22907	4.87952	5.74018	5.07855	2.85345	1.52063	5.37548	2.19562	3.55131	6.58671	-1.68993
>1092A	0.126786	0.106769	0.201058	0.448749	0.019494	0.062708	-0.103972	-0.055019	-0.339005	-1.65905	-1.53129	-1.45263	-0.571532	-0.470525	-0.530182	-0.473788	-0.283348	-0.322181	-0.194168	-0.997123	-0.185589	-4.60602	-3.05627	-4.1914	0.311209	0.427161	0.307959	-6.96034	-3.80858	-6.02458	1.04195	2.15529	2.36532	-6.95574	-4.14694	-5.29446	-2.4597	-2.25552	-1.51689	1.16813	1.63843	1.89103	-3.46681	-3.78554	-1.63138	0.382061	2.67919	0.508637	-3.77138
>1092I	-0.216436	0.081349	-0.001475	-0.284506	0.249558	-0.739164	-0.156445	-0.02559	-0.276236	1.69404	1.62341	1.66489	1.33646	1.24451	1.19596	0.287454	0.184358	0.193007	0.435245	0.564191	0.108998	-4.474	-2.15439	-4.00159	-1.29437	-1.14148	-0.954785	1.45069	-0.006275	1.54429	-0.724283	-0.013293	0.450394	2.19922	0.969581	3.11807	-0.063236	-0.252235	1.04999	0.782274	-0.271758	-0.629024	-0.145695	0.476434	1.30902	-2.18139	-2.66599	-1.28151	-1.07055
>1092W	-0.008437	0.087319	-0.155061	-1.30568	-1.32907	-1.06273	-0.956746	-1.27533	-1.36031	-3.69822	-4.05765	-3.486	0.835058	0.843241	1.07126	-0.584965	-0.001498	-0.186737	0.063611	-0.485685	-0.403495	-4.04218	-2.25938	-4.7239	1.32105	1.22374	1.57831	-4.46325	-2.79948	-5.34445	5.94404	5.19201	5.62904	-4.52072	-4.61346	-3.93879	-7.09115	-6.8012	-6.74677	8.93422	8.54596	7.24609	-6.63694	-6.65189	-7.57874	6.70131	6.5232	5.29892	-6.42392
>1092D	0.209796	-0.241953	0.196384	-0.620277	-0.623384	-0.550042	-0.402248	-0.696424	-0.810442	-2.68025	-2.23396	-1.93928	-0.10845	0.342315	0.399835	-0.772519	-0.42567	-0.731082	0.832611	-1.07337	-0.091469	-4.30204	-2.52528	-3.94968	0.145049	0.539391	0.290211	1.14679	-4.40745	-3.75132	1.93671	2.49552	2.26631	-5.98373	-5.86452	-4.77086	-4.58037	-4.15481	-4.56967	3.06086	3.99657	1.96125	-6.13529	-6.98755	-5.82287	5.67319	5.20711	4.18904	-4.92291
>1093A	-0.059817	0.123711	-0.073817	0.018571	0.224528	-0.059999	0.074458	-0.138384	-0.305788	-1.24589	-1.30513	-1.02433	-0.509294	-0.536839	-0.432063	-0.607607	-0.412393	-0.311648	-0.731217	-0.400014	-0.888654	-4.82723	-3.04028	-4.09039	0.070299	0.24902	0.543667	-4.74072	-4.62882	-4.04739	4.14515	2.43322	3.77976	-3.95309	-6.65644	-3.8444	-1.10409	-1.93723	-0.831614	3.70159	3.62229	4.36795	-0.686487	-2.54108	-0.666513	2.58163	2.22225	-1.69058	-5.8787
>1093M	-0.64747	-0.473762	-0.82434	-2.3312	-3.10946	-2.68498	-1.39543	-0.668109	-0.600588	-0.592496	-0.68177	-0.992991	-0.269412	-0.349762	-0.936591	-0.156478	-0.41725	-0.081054	2.42004	2.49171	3.55136	8.69798	10.4532	7.90879	1.07614	0.328533	0.445787	-2.90363	-1.71379	-2.55559	4.90937	5.58221	5.07012	-3.03765	-2.2981	-2.40674	-3.74698	-3.03999	-3.17899	10.9738	10.5356	8.68312	-4.31202	-4.37817	-3.7348	6.65422	8.72369	7.60682	-5.16779
>1093D	-0.213237	0.014395	0.244033	-0.206509	-0.922313	-0.334402	-0.092377	0.036555	-0.289053	1.69128	1.6655	1.75115	0.890723	0.868444	1.25684	-0.155066	-0.204785	-0.048684	0.793984	0.7823	0.474987	-4.3447	-3.34885	4.93107	-1.91774	-1.73852	-1.78557	-4.51891	-3.88782	-4.5261	0.404298	0.393661	0.124709	1.85974	0.053569	2.45826	-1.16749	0.161869	1.50923	-1.47469	0.959291	-0.980545	0.903005	0.7948	1.25447	-0.181978	-1.11317	0.014658	-1.65347
>1094A	-0.44713	-0.298882	-0.009935	-1.07415	-1.65918	-0.705583	-0.809379	-0.6407	-0.855977	3.02221	2.55051	3.01583	2.27876	2.20235	2.45847	-0.35724	-0.292928	0.054548	4.02786	3.53923	3.41904	-2.91756	-2.25548	-2.53882	-3.13396	-3.4303	-3.44854	-1.5277	0.5103	-1.27385	-2.24334	-3.20273	-0.444085	3.89355	4.88993	3.81413	0.591721	1.51014	0.4884	-0.880069	-0.363022	2.74122	-1.9792	0.799641	-0.194856	-1.84921	-1.16772	-2.36693	1.34278
>1094R	-0.717752	-0.700339	-0.419872	-2.64265	-2.8164	-3.08755	-1.68997	-1.28041	-2.03435	2.0317	0.579028	1.39933	3.9415	3.85315	4.13631	-0.686993	-0.931325	-0.479603	9.20486	9.20092	9.43135	-1.95626	-1.4285	-1.52491	-5.95557	-6.55751	-4.63103	0.017702	-0.595248	1.03753	-1.88891	-0.0509	-1.66343	6.21887	4.91182	6.30101	2.22125	2.44592	2.31774	1.67852	1.58502	1.36846	0.627782	-0.923866	0.425555	-1.49862	-0.947307	-1.31703	1.00325
>1094D	-0.5334	-0.402999	-0.645756	-2.08357	-2.43082	-2.21303	-0.545813	-0.067858	-0.362127	0.938798	0.411532	0.618642	1.74613	1.30613	1.83326	-0.181	-0.21536	0.024013	7.77446	7.32429	7.3555	0.059858	-0.142492	0.003508	0.137959	-0.257187	-0.160094	-2.21202	-1.09775	-1.64608	-0.057557	0.383496	-1.17235	6.60104	5.37969	4.3137	0.075227	1.54005	0.932346	1.70934	0.861675	1.17201	0.005128	-0.421457	-0.087316	-1.54506	2.05138	-1.15053	-1.6891
>1095M	-0.057529	0.289193	-0.523951	0.114386	0.045893	-1.15491	-0.213589	-0.219118	0.080905	1.69909	1.73446	1.72846	0.911149	0.735145	0.80666	0.035068	-0.026552	-0.042334	0.97842	0.404512	0.53103	-4.20617	-2.95911	-4.15507	-1.39439	-1.36152	-1.28934	0.325453	-1.08196	1.15137	-0.085755	0.996218	1.23469	1.12121	1.50193	3.12033	-0.623871	-0.302144	0.949569	-1.03845	-1.016	-0.352686	-1.34578	-3.02082	1.83517	-2.32154	-2.22464	-0.407068	-0.17918
>1095P	-0.405202	-0.466439	-0.690899	-4.56377	-4.78198	-3.26273	-1.33772	-1.15306	-2.42891	1.98538	0.410266	1.72802	-0.534873	-1.2008	-1.45284	-1.07402	-2.52286	-0.197268	10.5717	12.0475	10.9461	-1.7218	0.04708	-2.17546	-1.4357	-1.95265	-1.3043	-1.76934	-0.627532	-3.56138	1.42828	0.09813	-2.01101	2.22045	2.96351	0.962886	0.569812	-0.151841	-0.932685	2.68617	5.08171	0.576803	-1.04392	-1.8417	-1.64464	1.70453	2.01112	-0.377668	-2.62923
>1096W	-0.612235	-0.39284	-0.650455	-5.61794	-5.52879	-4.23676	-1.86936	-2.31452	-2.00807	-1.5925	-2.35527	-2.21058	-2.42469	-0.878872	0.748794	-0.37887	0.02146	-0.545191	8.80674	9.46213	9.28321	12.4788	15.3968	13.566	-1.15559	0.632313	0.058271	0.026096	0.311545	-1.34403	9.36458	9.8584	9.06096	-1.06222	-1.20871	-0.70428	-4.64149	-2.76227	-3.67401	14.3284	11.6974	10.9231	-2.34314	-2.84336	-1.76799	11.2827	9.47362	7.41428	-2.08408
>1096E	-0.013758	-0.292495	-0.259873	-1.44164	-1.57386	-1.03348	-1.07787	-1.25515	-0.967532	-3.54257	-5.24604	-3.88414	0.559347	0.854848	0.552802	-0.411407	-0.578634	-0.526402	1.05504	0.414027	1.19607	3.7657	3.89398	2.67963	1.43078	1.68406	1.32801	-4.753	-4.7933	-4.77352	6.25418	6.15557	5.12051	-3.60644	-2.91334	-4.66293	-7.39818	-6.79961	-6.82132	8.46439	8.6791	8.15876	-6.50099	-8.05127	-6.69233	5.54077	5.47935	6.72609	-5.49149
>1096P	-0.590832	-0.341883	-0.628454	-2.59148	-2.45354	-1.68563	-1.5741	-1.35634	-1.53334	2.30359	2.18001	1.95179	3.96942	3.50771	3.902	-0.937165	-0.741501	-0.945729	11.9049	12.0487	12.2842	-2.3785	-1.46107	-2.23205	-1.75136	-3.49322	-3.37469	-3.04148	-1.80368	-3.80159	2.98145	2.1238	0.832361	1.70579	1.80984	1.20004	0.42875	1.20895	-0.143982	2.18782	1.92704	0.187564	-3.95727	-4.25964	-6.72175	-1.1121	-0.848935	-2.35253	-4.82164
>1097D	-1.24384	-0.884953	-1.11102	-4.59138	-4.88602	-5.12454	-0.700286	-1.30678	-0.582252	0.375324	1.01819	0.111346	0.295202	0.469052	0.519145	-0.436586	0.661564	0.845684	4.0936	4.3524	3.69094	2.05956	5.04913	2.38854	0.438766	0.816738	0.264722	0.235905	0.060162	-0.243324	4.56805	2.02411	2.87309	-0.811585	-0.004195	1.01702	-1.71056	-1.44955	-1.75582	10.1592	10.4094	12.3742	-0.696512	-1.02218	-2.80932	9.29049	10.4857	10.0976	-2.2935
>1097E	-0.553366	-0.409658	-0.670636	-4.91877	-6.36746	-5.47937	-2.61782	-1.81202	-0.835233	-0.048175	-0.770306	-3.47362	0.11963	-0.878872	-1.86788	-0.74144	-2.20093	-3.68269	5.13043	4.7047	6.68272	13.1201	14.6349	11.0153	-0.518165	0.632313	-2.20476	-1.36687	-0.168126	-1.47863	5.00693	3.84379	7.95936	-1.53931	-0.266944	-0.746956	-4.98574	-3.62154	-4.47958	12.2626	15.128	12.7924	-3.42646	-2.25767	-1.55472	7.1484	10.5783	9.27263	-0.14726
>1097P	-0.924708	-0.57073	-0.748858	-7.62517	-8.11421	-5.86151	-1.03286	-0.812019	-1.54573	-0.785141	1.22969	0.37438	1.38266	1.44306	1.13212	0.428485	-1.20093	-0.834698	5.54547	7.9271	9.59418	0.365666	0.953971	-1.5905	2.52623	0.954241	-1.52669	2.28403	2.71123	-1.17932	3.35149	3.12317	1.48125	9.47689	10.7578	9.55271	1.66263	3.08593	1.46667	9.24036	8.83924	5.36663	0.311513	2.62658	-0.702945	6.5311	6.48585	3.79751	-0.189321
>1098R	-0.617993	-0.682014	-0.491992	-1.34559	-2.39438	-2.1007	-2.33992	-1.2568	-1.64357	3.69101	3.25944	3.10659	4.40787	3.43098	3.70437	0.933159	0.055407	0.113772	7.10672	7.32101	7.14725	-1.4603	-3.21595	-2.93154	-5.21861	-5.53761	-3.45269	-4.83837	-4.04993	-2.33774	-2.71053	-2.3415	-2.10707	2.77789	3.59938	2.90548	-1.48807	0.794723	0.454574	0.371609	1.47831	0.373428	-0.396977	-5.29969	-3.08926	-0.429249	-0.486457	0.364329	-0.171489
>1098E	-0.567275	-0.454722	-0.430108	-1.38454	-2.15572	-1.25066	-0.749069	-1.03241	-1.1298	3.04847	2.44406	2.34112	2.86686	3.06581	3.12313	-0.613336	-0.272723	-0.510115	4.20343	3.58185	3.94777	-3.44169	-2.14757	-2.06798	-3.39952	-4.73226	-3.53468	-4.44955	-4.76288	-4.56683	-3.18933	-3.3132	-3.60989	0.617308	1.13811	1.37704	-2.86162	-1.73335	-2.68617	0.691364	2.86368	0.07213	-2.4262	0.282801	-3.41344	-1.30988	-1.40815	-2.88007	-4.04483
>1099V	-0.322249	-0.328171	-0.375426	-1.75325	-3.52194	-2.0213	-1.19897	-1.48295	-1.53598	2.07757	2.02616	2.58002	3.8374	4.28259	3.97241	-0.440271	0.16585	-0.682695	9.6756	9.6433	9.93032	-2.27176	-1.70899	-4.31297	-6.32552	-4.03065	-5.24916	-2.39016	-2.09272	-4.05089	-2.54755	-1.49196	-3.46134	4.62311	7.22762	5.49302	1.18147	3.56713	0.875806	0.759766	2.34468	1.49485	1.24933	1.58442	1.58449	-2.27591	-0.263135	-2.4556	0.080981
>1099F	-0.508105	-0.325077	-0.461825	-1.51923	-2.06654	-1.82014	-1.16374	-0.848391	-1.00185	2.86541	2.57113	3.13913	3.73119	3.05197	3.32607	0.154223	-0.01136	-0.372355	7.57006	7.93839	8.06349	-2.94512	-1.46311	-2.4385	-4.94443	-5.65924	-4.55911	-2.75605	-2.73864	-5.44917	-3.06572	-2.24114	-4.01191	4.75457	5.69545	4.8983	1.06138	2.11551	1.72196	0.030676	0.409107	-0.445153	-0.351762	2.27739	2.80303	-1.64875	-0.853467	-1.71335	1.54226
>1100A	0.209638	0.099726	0.024847	0.160708	0.539128	-0.090261	-0.004292	0.071292	-0.153884	-0.273242	-0.382124	-0.259579	-0.151347	0.275495	-0.000572	-0.117714	-0.285483	-0.450735	-0.260714	-0.657966	0.33347	-4.66933	-3.36533	-4.0633	-0.029878	-0.072815	0.112593	-4.73267	-5.29557	-6.69362	2.09265	1.41516	0.892171	-3.78927	-3.9272	-3.17611	-2.41953	-1.91847	-1.13754	-1.80539	-2.29829	-1.25687	-0.089768	-1.22132	-1.89459	0.758768	-0.446198	-0.595227	-6.05537
>1100I	0.162908	0.089491	-0.038517	-0.776212	-0.929291	-0.45506	-0.431629	-0.416243	-0.473728	-1.33117	-1.71701	-1.45921	0.988521	0.730446	0.954335	-0.461147	-0.58022	-0.618984	1.18402	0.047333	0.863776	-3.47038	-3.58519	-4.17065	0.146627	-0.145294	-0.03788	-5.72252	-3.45017	-6.73508	0.181913	0.924416	0.657816	-5.76996	-5.79572	-5.88772	-9.46415	-7.36949	-7.30962	2.44731	0.046643	0.337415	-3.86447	-5.47457	-2.32049	1.17579	2.6977	1.43493	-4.98224
>1101S	-0.340431	-0.573687	-0.203892	-2.65842	-3.34533	-1.59325	-1.74268	-0.864486	-2.1224	-4.66778	-3.52519	-2.16664	0.332911	-0.385832	0.958474	-0.395265	-0.95582	-0.205792	7.39771	2.6433	3.95337	6.89029	7.95814	8.12764	-0.389581	-1.31522	-0.328943	-2.66012	-1.1167	-3.36605	5.16393	5.69011	3.41277	-3.69889	-3.09752	-3.4251	-7.09737	-5.53627	-6.28554	5.25139	6.33222	4.42395	-0.427513	-0.50483	-2.22559	5.4316	6.59267	3.9428	-1.36579
>1101H	-0.304194	-0.207214	0.026005	-1.46205	-1.1318	-1.12726	-1.00423	-0.946479	-1.11369	-4.03938	-3.42375	-3.53482	1.81025	1.81641	1.94277	0.009943	-0.27443	-0.047901	1.10343	1.08412	1.15022	-3.88857	-2.96251	-1.70061	-1.72801	-1.58372	-1.76686	-4.92788	-3.76525	-5.83074	0.734207	-1.17544	-1.29516	-5.07801	-5.40388	-4.07718	-7.2651	-8.81027	-8.70643	0.269889	-0.193789	-0.971603	0.613098	-0.994472	0.405453	-1.7451	0.414286	-1.76467	-5.73095
>1101E	-0.562196	-0.351606	-0.745794	-6.49142	-9.42203	-6.53824	-2.03286	-0.812019	-2.28269	0.629897	N/A	0.696308	0.382664	N/A	0.132122	-0.156478	N/A	1.90227	5.98157	N/A	4.73334	1.10263	N/A	1.31639	-0.518165	N/A	1.11716	0.220831	2.85921	-0.423639	7.95282	9.82916	5.75284	0.075032	2.89454	0.277919	-3.42381	-0.674346	-3.36413	11.2432	9.98479	9.00104	-1.68505	0.837832	-1.76854	5.24362	7.13945	2.57133	0.119711
>1101P	-0.766621	-0.571215	-0.654396	-9.49553	-6.826	-4.8747	N/A	-0.812019	-2.33928	N/A	-1.77031	-0.210582	N/A	-0.878872	0.395157	N/A	2.121	1.28078	6.94986	4.52573	6.25174	N/A	0.953971	-0.5905	N/A	-2.36769	0.473308	5.36987	0.448138	-1.94658	5.49623	2.26103	1.31498	3.32889	1.6797	-1.0306	-0.155059	-2.85139	-4.81098	9.12131	6.32864	4.15561	2.22727	-0.380724	-2.47938	5.19486	6.69752	-0.002738	2.28676
>1102A	0.25636	0.14767	0.057536	-0.33955	-0.093639	0.201255	-0.142794	-0.249424	0.000447	0.871447	0.744652	0.81161	0.498769	0.535009	0.328892	0.017315	-0.137607	-0.36762	1.57662	0.525901	0.721833	-4.1505	-0.872	-4.46611	-1.09388	-0.833974	-0.948583	0.403277	0.477876	0.425749	-0.557321	-1.3773	-2.01998	0.73063	0.533941	-0.231427	0.094794	0.32993	-0.446881	-0.634434	-1.24844	-1.10478	0.720544	-0.287438	1.07072	2.07813	-2.41133	-4.2307	0.264602
>1102L	0.016066	-0.05427	-0.013645	-0.355912	-0.636397	-0.138217	-0.278795	-0.304258	-0.294283	1.21065	1.49007	1.24858	0.902381	1.10144	2.22489	-0.169152	0.245271	-0.011096	2.2538	0.853088	1.42041	-3.69885	-2.6841	3.67504	-1.39237	-1.02391	-0.997644	0.025997	1.48646	1.48967	-1.58782	2.21903	-3.35554	2.07622	0.526194	1.33836	0.246837	0.165321	-0.252714	-1.09788	-0.793146	-1.83569	-1.59247	-3.44029	-3.8991	-2.78536	-1.39512	-3.85582	0.438892
>1102E	0.142056	-0.038414	-0.094826	0.2921	-0.303261	-0.307474	-0.495439	-0.245294	-0.45183	1.63547	1.45744	1.55575	1.00331	0.743726	1.00943	0.084788	-0.272688	0.136212	2.88212	2.5535	1.59272	-3.77878	-3.24527	-4.06143	-2.23405	-2.27032	-2.03415	-2.561	0.052097	-1.54547	-2.82938	-3.5277	-4.8271	0.508279	0.650435	1.82881	-1.51764	-0.73809	-3.1752	-2.08322	-1.76426	-2.39927	0.271757	0.334679	-4.92248	-4.59277	-3.34077	-3.33864	1.40782
>1102P	-0.326244	-0.293654	-0.473413	-2.37177	-2.54314	-2.09493	-0.925415	-0.990356	-1.02111	1.15136	1.33148	1.09311	2.79425	2.74904	2.59221	-1.19141	-1.00408	-1.06193	9.723	9.863	9.56447	-2.88226	-1.87892	-2.38163	-5.0556	-3.87865	-4.51946	-4.599	-3.5642	-5.55864	-2.3386	-1.32056	-2.11412	-4.5674	-4.45235	0.742338	-6.52374	-4.49901	-4.09368	1.50999	3.47067	0.34341	-3.52685	-1.11851	-1.26432	-0.755955	-0.688452	-1.96907	-5.36329
>1103A	-0.47602	-0.298382	-0.205702	-2.77033	-3.13598	-2.02437	-1.24232	-1.82557	-1.90595	-4.3701	-3.49823	-4.39962	-0.992845	-1.14736	-0.818125	-0.632916	-0.606925	-0.258197	2.292	2.60517	5.6292	8.10214	11.3243	9.50968	1.02873	1.33066	1.58073	-2.76245	-0.735505	-5.09131	7.94399	8.30739	6.91279	-2.68991	-3.48501	-4.15411	-5.45825	-5.15119	-7.11083	11.4924	9.71491	7.38785	-3.7175	-5.17477	-5.62344	6.00129	7.99476	5.8486	-4.89787
>1103K	-1.20684	-0.7411	-1.0515	-4.32116	-4.98086	-4.76581	-0.589255	-0.396981	-0.034765	0.127396	-0.310875	-0.329227	0.465127	-0.071517	0.343626	0.399915	0.046995	-0.258197	0.721043	1.45678	1.10983	3.01967	4.64047	3.44929	0.14926	0.276169	-0.365228	-0.961146	-0.479912	0.243922	7.71791	8.3528	7.75849	-0.40463	-0.091306	-0.748374	-1.68861	-0.973835	-1.61008	11.2605	12.085	10.6148	-1.21671	-2.33406	-2.42415	6.77528	9.85208	6.39843	-2.49333
>1103G	0.012458	0.100977	-0.455246	-2.94421	-2.37702	-2.60393	-1.81874	-1.83726	-1.44458	-2.83577	-3.1797	-3.0813	-1.66796	-2.82883	-2.54595	-0.429496	-0.522861	-0.968449	3.74341	5.05465	4.08593	11.2353	12.9037	10.3236	0.763405	0.930281	0.563421	-2.39533	-4.19516	-2.78964	8.26439	6.92778	6.68605	-2.64606	-2.34799	-3.6896	-7.07536	-6.79425	-6.42241	10.6857	9.68841	9.40113	-3.49385	-3.45405	-2.90371	8.72954	7.98226	7.86641	-3.12566
>1103P	-0.396489	-0.270379	-0.548918	-7.30465	-6.0215	-6.31225	-2.03286	-2.61937	-3.35308	1.95182	-2.09223	1.69631	-1.2023	-0.2008	1.93948	-0.156478	1.79907	-1.09773	12.4901	11.1818	14.7709	-0.219296	-0.367957	-0.268572	0.066798	-2.68961	-1.20476	2.61273	-1.07048	1.52352	2.77022	1.76771	1.58125	0.543364	-0.776882	2.50842	-0.506268	-4.19671	-2.97522	7.44287	5.59969	5.56073	1.35174	-2.9436	0.549793	4.20441	3.41699	4.49262	-0.115267
>1104H	-0.236293	-0.215503	-0.357514	-1.54821	-1.8571	-1.50634	-1.1601	-0.80682	-0.986299	-2.40113	-3.30429	-2.26305	1.81297	1.44927	1.75103	-0.146282	-0.053087	-0.979088	2.88191	2.43792	3.24215	-3.18892	-2.58001	-3.81289	-2.07275	-2.57974	-2.33405	-4.30846	-3.07971	-4.87122	2.00344	3.12941	3.24139	-2.32599	-4.21788	-1.29934	-5.78406	-5.53976	-7.72263	3.50443	2.57073	2.96127	-4.70016	-4.83697	-4.87844	-0.191447	1.00748	2.18786	-4.75171
>1104R	-0.592817	-0.153908	-0.084649	-4.2649	-4.73933	-4.17276	-3.51829	-2.25948	-2.24834	0.214859	0.577617	-1.39115	1.96763	0.661697	0.366587	1.42849	-1.0754	0.338367	6.42148	8.4113	7.0348	-0.3713	-1.50546	-2.35603	-1.25513	-0.657193	-0.484871	-0.691309	-0.37176	-1.37522	2.04883	-0.243445	-1.3492	1.51392	-0.848532	-2.09637	-5.97653	-3.01377	-4.89867	4.34084	4.46436	4.74317	-3.65903	-3.63282	-3.87098	0.032203	0.919318	-0.518264	-3.02764
>1105N	-0.201672	-0.078511	0.071358	-0.414759	-0.576969	-0.345796	-0.359484	-0.424193	-0.333293	1.57035	1.41138	1.53614	1.06226	1.14574	1.13647	0.185338	0.443996	0.165423	1.0068	0.340681	0.660006	-4.11924	-2.57357	-4.16031	-3.02765	-2.28754	-2.52235	0.018381	-5.57003	-5.32757	-2.29561	-4.83895	-1.35825	0.664703	-0.896293	0.852565	-6.13579	-5.75609	-6.01095	-0.966884	2.19447	-1.70828	-0.778099	-2.08093	-0.799771	-1.16068	-2.75969	-3.45688	-2.47855
>1105D	-0.305111	-0.273418	-0.152063	-1.56046	-1.67746	-0.761569	-0.173659	-0.202809	-0.30189	1.1301	0.947294	1.19691	0.874456	0.826983	0.925606	0.11259	-0.09585	0.206799	6.14898	6.88146	5.68546	-4.841	-2.53788	-4.47802	-3.04033	-3.03172	-2.51993	-3.94543	-3.27197	-2.47556	-2.34034	-3.00639	-3.41303	-1.25078	-0.467234	-3.23571	-6.06095	-5.79924	-5.78734	1.87926	0.15819	-1.48678	0.001012	-2.22293	-0.347877	-2.61413	-2.26174	-3.97837	-2.59072
>1106I	-0.161308	0.028745	-0.045832	0.010295	-0.091315	0.170841	0.001465	0.12848	0.128635	0.399173	0.088198	0.071974	0.072629	-0.199219	-0.217081	0.154889	-0.090722	-0.101678	-0.754377	-1.54537	0.924198	-3.25859	-1.59352	-3.7467	-0.197622	-0.429087	-0.314669	-2.43746	-3.95717	0.854361	0.206603	-0.296071	-1.1424	-0.295518	0.169322	-0.689146	-0.3971	0.39015	-1.01105	-1.15965	-1.57924	-1.06713	0.637362	-1.68206	-0.499617	-0.62511	0.740256	-0.833961	-1.53265
>1106F	-0.306146	-0.30823	-0.401589	0.098772	-0.292831	-0.296883	-0.491067	-0.247255	-0.829366	2.19663	2.10921	2.57545	2.06431	2.27129	2.39891	0.222293	0.388653	0.803997	2.82812	2.39503	2.43072	-4.33141	-2.55184	-3.828	-1.10861	-0.907714	-0.375494	-0.497917	1.06766	1.75575	-3.06668	-4.44698	-1.09579	3.02786	1.27644	0.598567	-1.30482	0.291375	1.24581	0.787066	-0.856604	2.42672	-3.3996	-0.503179	-0.028589	-4.09849	-1.75056	-2.9512	-0.637135
[truncated: 19 more columns]
