# Supplementary material for: Characterization of RNA polymerase II trigger loop mutations using molecular dynamics simulations and machine learning
Source: PLoS Comput Biol. 2023 Mar 22;19(3):e1010999. doi: 10.1371/journal.pcbi.1010999 (PMC10069792; doi:10.1371/journal.pcbi.1010999)
Supplement: S2 Spreadsheet — (XLSX) [file pcbi.1010999.s030.xlsx]

## Sheet: Pairwise Distances
	Average Distances in Å
Mutant	GTP PA-RNA 10 O3`	DNA 18 N3-GTP H1	DNA 18 C1`-GTP C1`	MG-GTP PA	1078-GTP	1081-GTP	1082-GTP	1085-GTP	1084-GTP	1086-GTP	815-818	817-821	822-830	826-830	827-831	825-829	829-832	830-833	836-839	836-840	819-1087	819-1088	820-1087	820-1088	823-1083	826-1083	826-1094	827-1081	827-1084	830-1080	830-1094	831-1081	833-1098	833-1102	834-1076	834-1077	834-1080	834-1098	836-1102	837-1101	837-1102	837-1105	838-1077	840-1106	841-1105	1076-1080	1077-1081	1078-1082	1080-1094
1076L	3.7756	2.04263	10.871	3.31534	9.54045	3.23048	5.59376	8.42101	7.40803	12.1673	2.44931	2.2598	5.0332	1.82986	2.11629	2.06669	2.68543	2.51846	2.49488	2.25988	6.64488	9.02507	8.09467	10.9536	4.79606	5.69023	9.77918	2.45546	6.36139	3.89952	9.2881	2.47708	2.87393	1.99082	4	3.52853	5.43555	2.61863	4.94868	2.8383	2.38624	2.49458	5.94563	4.45524	2.48455	2.89529	3.22423	2.65443	7.20891
1076F	3.86086	2.47135	10.5612	3.28257	9.14121	2.77493	4.83951	5.26796	5.70983	8.28713	2.45855	2.26921	5.73982	1.89385	2.07129	2.0954	2.77095	2.43849	2.41403	2.17704	6.09667	7.03339	5.89479	7.48958	2.96115	3.83733	5.77258	3.0664	4.67609	3.79169	4.03485	2.21062	2.82204	2.37738	2.53087	3.31451	2.89445	2.60473	3.8047	2.65036	2.36535	2.40599	3.28644	3.3104	2.375	2.52519	4.76579	2.85007	7.00848
1076Y	5.34818	7.29423	12.513	3.2554	6.87934	4.45282	5.40067	9.88765	9.81984	12.5397	2.46975	2.03411	5.63259	1.78277	2.17527	2.20508	2.63959	2.33592	2.31038	2.0528	8.96903	9.26388	9.9392	10.8281	4.8816	6.72528	5.09902	3.51979	7.1176	5.18838	4.76797	5.12804	2.91215	2.27107	2.46973	2.83141	6.26296	2.85568	4.9587	2.47581	2.41862	2.48033	3.87328	2.03361	2.5995	3.63644	5.75396	4.41653	4.90182
1076K	4.98157	5.63848	11.8262	3.28361	10.242	4.00476	6.85837	11.814	9.95884	11.9807	2.57856	2.1061	6.09307	1.96884	2.12157	2.09162	2.96487	2.26787	2.51631	2.11899	10.6195	9.77383	10.495	10.5582	4.52459	4.7263	8.02012	2.76409	7.43845	3.95538	6.94262	3.98653	4.78236	2.43728	4.99646	4.4555	5.01298	6.31099	4.72759	3.14126	2.51407	2.53391	5.58943	2.8859	2.78748	4.47697	6.89587	3.03	10.9605
1076N	4.37029	3.06886	11.1796	3.31218	10.3228	3.91379	7.80318	8.64648	7.64315	11.0282	2.44345	2.0693	5.93826	1.77813	1.97562	2.2662	2.57909	2.50384	2.4888	2.09313	6.86854	8.05067	8.01296	9.48472	3.55992	4.11958	8.39518	2.81742	5.77634	3.00358	6.68347	3.1136	2.72229	1.82629	2.74014	2.71554	2.75771	2.75594	4.7757	2.7881	2.45788	2.50865	3.9825	2.89087	2.90581	2.68343	4.01882	2.77385	7.35982
1076G	3.68004	2.39274	10.5789	3.30688	6.50893	4.02148	5.38931	10.1819	9.44863	10.671	2.61353	2.01402	6.54352	1.76755	1.86512	2.60879	2.53877	2.49675	2.57166	2.31323	8.33886	6.91613	8.34341	7.92454	4.9689	7.57878	5.33943	2.59563	7.33517	4.08704	3.98292	4.67383	4.14659	1.9493	3.82489	3.25716	5.38291	4.40011	4.70469	4.27358	2.49593	2.62583	5.77915	3.9772	2.53208	2.79041	5.8966	2.52372	5.37547
1077L	3.76378	3.7098	11.6365	3.30365	10.4014	2.36788	5.85529	7.59823	8.02757	9.16065	2.5289	2.17174	5.73759	1.99591	2.34671	2.09573	2.76449	2.20414	2.46316	2.04452	8.70919	7.52581	8.27499	7.97245	2.92372	3.12	6.07003	2.3801	5.91603	3.77098	5.72923	2.43203	2.94429	2.51911	2.57496	3.42209	2.35009	2.7423	5.18128	2.81845	2.47758	2.60663	4.1945	3.30988	2.62778	2.33634	4.59371	2.41902	7.34779
1077C	3.9296	3.82445	11.644	3.30381	8.90423	3.21856	4.24452	5.62034	5.95025	8.75069	2.49972	2.03265	6.02385	1.7779	2.29973	2.04754	2.63699	2.44047	2.58086	2.33534	8.3756	8.17358	8.13224	8.5702	4.88562	5.17623	6.83711	3.69118	3.31062	3.04419	6.21908	2.49901	4.21015	1.91752	4.17381	4.01016	2.57119	3.95953	4.72951	3.87488	2.45732	2.67816	4.64207	3.37385	2.49897	3.68476	5.38449	3.56279	6.40889
1077R	3.75579	2.52828	10.5386	3.29184	6.91823	4.36897	6.73019	10.7811	9.54547	12.4832	2.44812	2.04977	5.87277	1.75741	1.82604	2.00919	2.577	2.44379	2.5478	2.14265	9.91247	9.54936	9.82683	10.2246	7.5075	8.88224	4.39223	2.54072	6.98135	3.43106	3.47492	4.57156	3.19909	1.78038	2.81216	3.32057	5.19426	2.51557	4.82694	2.79535	2.36522	2.40703	3.95904	4.09804	2.46056	5.7576	5.12245	4.85266	5.12983
1077N	3.8956	8.58312	13.3337	3.30387	8.07026	4.32707	7.54585	10.145	10.6068	12.3548	2.47979	2.06873	6.01073	1.83864	2.10565	1.99965	2.61359	2.49675	2.44891	2.16832	7.96587	9.1251	8.51378	10.1493	4.25999	5.62715	6.57996	2.69132	6.72425	3.37374	6.39399	5.08003	2.98256	1.84379	3.66734	4.55118	4.9823	2.74745	4.83234	2.945	2.4114	2.40321	5.95615	3.55117	2.42798	2.54379	4.60305	4.35426	7.13782
1077E	4.7171	2.68343	10.76	3.28793	11.3535	3.10655	3.94029	8.82313	7.35269	11.3939	2.47906	2.08491	5.49716	1.83735	2.12761	2.00585	2.51369	2.89656	2.54282	2.36575	5.64687	7.10554	6.06345	8.30586	5.15144	6.93881	7.88807	2.98988	5.19154	4.06833	6.80159	3.18125	3.339	2.19644	4.417	5.51851	3.75828	2.91009	4.19081	3.47012	2.40632	2.6145	7.9022	2.39738	2.45278	3.04025	5.61346	6.29138	7.40493
1078A	3.69813	9.87906	13.7474	3.31666	9.70498	3.10336	6.41496	9.98215	9.98869	11.1321	2.51207	2.34824	6.67756	1.92742	2.04428	2.17626	3.2503	2.57385	2.3926	2.1551	8.65604	8.32845	8.74204	9.21016	2.70241	3.40603	5.35039	2.34813	6.78603	4.67892	4.92883	4.18419	2.89406	1.74635	3.52207	4.36174	5.00794	3.09272	4.95483	2.80832	2.4798	2.47732	5.59725	4.09201	2.5192	2.83842	5.62869	3.57047	7.45109
1078V	4.14273	2.80767	10.8787	3.26772	8.26613	3.15775	4.55405	9.93833	8.30848	10.9329	2.44746	2.26878	5.45971	1.81812	1.876	2.85979	2.63756	2.30106	2.49828	2.21883	6.17498	6.97702	6.53329	8.13228	5.08484	6.91117	8.9691	2.55374	5.74231	2.90705	7.50828	2.57946	4.52802	2.15424	3.38583	2.67649	3.34321	3.75829	4.37807	3.80379	2.38661	2.40597	3.59971	3.44534	2.39855	3.00773	4.46146	3.90758	7.08616
1078M	4.1866	3.49617	11.034	3.28823	9.77838	4.12208	4.89899	7.09412	7.81661	10.1783	2.57741	2.06642	5.98311	1.82	1.99566	2.03817	2.59179	2.28779	2.62124	2.27259	7.54404	8.49451	7.53914	9.2341	5.28668	6.4407	9.82498	2.79126	4.86572	2.83069	8.40038	2.43243	2.7798	2.52652	4.22752	4.0938	2.97832	2.8405	3.42538	2.66119	2.47931	2.44258	5.54989	4.07853	2.53333	2.34385	3.47438	3.79092	7.28474
1078W	3.63419	4.6771	11.7986	3.28766	9.47061	4.55966	7.09241	13.24	9.74005	13.1313	2.44016	2.16925	5.53581	1.99416	2.19951	2.19061	2.56955	2.18276	2.42286	2.13654	6.54421	6.84684	7.42397	8.28863	4.05999	5.34317	6.29646	2.57443	7.00479	5.16024	7.08365	5.14285	4.32207	3.07178	4.86802	4.37816	6.07013	2.91064	5.58394	3.53941	2.41343	2.44542	5.69769	4.11791	2.43104	3.5894	5.74948	3.61953	5.41079
1078S	4.05508	4.37004	11.5617	3.28527	9.63439	4.90169	6.46689	9.01587	7.75221	9.01531	2.47168	2.06544	5.50944	1.72086	1.97408	2.27191	2.62829	2.44252	2.61663	2.27247	8.90165	8.05053	8.59281	8.52831	3.86849	6.05245	8.77656	2.49216	7.43088	3.5596	8.05077	4.05351	3.12957	1.82709	3.73459	4.42566	4.47371	2.73678	4.28614	3.30147	2.39416	2.6123	5.47798	4.15321	2.42515	3.12532	4.45652	2.97219	7.36977
1078C	3.78165	4.60305	10.4734	3.30522	12.497	5.3222	10.4032	13.6759	13.0212	13.9575	2.469	2.10037	6.60456	1.75108	1.84004	2.01754	2.5957	2.667	2.71627	2.24302	7.87737	8.60765	8.98071	10.1841	3.17104	4.10017	6.90642	2.74651	6.58068	4.6319	5.83101	5.252	2.76215	1.74203	4.25736	5.44711	6.29635	2.88398	4.85673	3.03632	2.50458	2.51555	7.65995	5.32283	2.66246	2.92185	5.21907	3.81886	9.3741
1078K	4.5707	5.62344	11.4994	3.27323	9.71018	4.45808	7.91956	12.4104	9.3819	12.5314	2.47884	2.01793	5.94859	1.69901	1.90383	2.0242	2.53374	2.46419	2.50871	2.17439	5.68747	7.19292	7.25687	9.07223	3.69117	4.12538	11.2196	2.99209	5.11851	4.50733	9.44869	3.55423	4.35393	1.97924	6.4734	6.03917	4.75982	5.25771	4.88721	3.52977	2.66558	2.71491	8.34122	3.6865	2.41369	2.39255	4.27459	3.66412	10.431
1079A	4.81809	2.68694	10.3012	3.28836	9.78344	4.3374	5.23493	10.6645	7.55462	12.0073	2.44424	1.99296	5.87173	1.80908	2.10612	2.04968	2.60568	2.44964	2.47703	2.26614	5.06274	6.13875	5.64274	7.44212	5.68118	6.97395	9.29678	3.30139	4.62752	4.76953	8.39917	3.41223	4.80197	1.98101	4.40653	3.29512	4.83235	3.76197	5.56252	4.11102	2.51611	2.68089	4.65078	4.09715	2.34999	2.43836	3.78694	2.5059	7.73753
1079N	3.6853	3.01128	10.8357	3.31146	10.3797	3.72829	5.43308	8.98511	6.81223	10.9881	2.49327	2.13627	6.0084	1.83437	2.09132	2.16283	2.60466	2.40861	2.29752	2.08104	8.20461	8.14165	8.58497	9.14169	5.01103	5.78302	8.64423	3.49081	4.53864	3.04817	6.69466	2.71054	2.80818	1.92437	4.6201	4.29861	4.14723	2.58221	5.03738	2.59411	2.35923	2.39208	6.50028	1.86191	2.42483	3.46095	4.02761	2.85708	7.57974
1080L	3.69237	2.06076	10.6476	3.2893	10.0761	3.7576	6.93443	12.0979	10.0808	13.7463	2.47123	2.12848	5.35827	1.79037	2.07271	2.394	2.51269	2.48844	2.55308	2.19817	5.8806	7.53479	7.01619	9.11412	4.85359	6.61068	7.94109	2.48926	6.63948	3.82075	7.56509	4.25851	4.91905	2.40548	4.8867	6.21811	5.47413	3.74617	5.55171	3.84206	2.57441	2.57673	8.36415	3.94451	2.48055	2.47421	4.5805	2.96839	6.53942
1080W	3.7105	2.19512	10.6834	3.28354	7.4804	5.283	7.56275	9.03412	9.04871	13.256	2.58286	2.07518	6.78938	1.84985	1.83725	2.04173	3.10869	2.32229	2.50293	2.13492	10.3525	9.86657	10.3688	10.4165	6.0199	7.19917	5.70869	4.1101	6.54508	2.80593	5.04062	4.74735	4.75946	1.77982	4.07736	4.44596	2.73569	5.05656	5.20873	3.76125	2.51317	2.69327	4.77657	3.96751	2.56063	2.53511	4.13293	4.5872	5.89383
1080K	3.77008	8.86932	12.9392	3.30304	9.58701	2.37707	4.67554	8.07161	7.52579	9.81371	2.47547	2.05407	5.60856	2.1468	2.23318	2.05199	2.80984	1.97907	2.45094	2.05572	7.56539	6.90776	7.78023	7.72118	2.90265	4.10447	8.12307	2.56818	5.42853	3.38574	11.0442	3.73969	5.07623	3.06912	2.53902	3.48401	3.37862	2.53542	5.0834	4.02472	2.28596	2.8983	3.2997	3.8203	2.42138	2.40979	4.55545	3.4678	7.35985
1080N	3.78794	5.23789	12.2733	3.3145	10.2247	3.98805	7.51036	10.7731	9.93304	11.252	2.59975	2.0597	6.17701	1.81363	1.92261	2.10039	2.56157	2.41702	2.48242	2.12969	5.35396	6.67434	6.27469	8.0557	5.22871	6.53323	5.90312	3.62844	4.76307	4.5616	5.05849	4.10227	3.28558	1.8853	3.44686	3.72502	3.72546	2.67366	4.6397	2.84949	2.3558	2.44967	4.391	3.18669	2.43068	2.92949	4.62466	3.67225	6.7741
1080D	3.75639	2.19825	10.6397	3.30532	8.43334	3.0728	3.2029	3.76948	6.01264	7.51398	2.49958	2.11141	6.34104	2.05058	2.04778	2.24704	3.10855	2.51939	2.56612	2.0375	7.75727	8.58324	7.8132	9.12998	5.48228	6.5537	6.21552	4.19686	3.55462	3.48594	6.10118	2.58594	4.39859	1.94633	3.44456	4.0557	2.34672	2.91737	6.08099	3.82608	2.38142	2.56548	4.13124	3.05251	2.43469	2.85449	4.04273	2.82388	6.94893
1081A	3.66061	2.36991	10.671	3.28538	11.0463	6.04272	7.04362	11.6896	8.91819	11.1856	2.62302	1.98993	6.21832	1.70585	1.84816	2.09615	2.65049	2.41509	2.49696	2.15559	5.59079	6.86561	6.27086	8.12455	2.96611	3.55946	7.55193	3.04199	5.04354	3.23089	6.54736	4.72734	2.90084	1.88458	3.59313	5.28723	2.95985	2.7733	4.65894	2.53732	2.38872	2.42046	7.08032	3.05913	2.3785	2.36085	4.22829	3.92016	6.24551
1081M	3.62067	2.10874	10.6633	3.2331	8.51052	3.24784	6.18484	9.15597	9.06773	12.5519	2.49672	2.28335	5.69298	1.84381	2.11783	2.13107	2.98759	2.53127	2.57545	2.21304	7.82632	7.24898	7.80652	8.15015	4.14413	5.72617	6.47704	2.504	7.56225	4.19511	6.42398	2.98785	3.94391	1.96493	2.63607	3.51622	3.79597	3.3082	5.27496	2.93523	2.43913	2.41736	3.93761	3.72895	2.63056	3.01721	5.80672	2.48586	8.82042
1081Y	4.02138	7.64042	13.4175	3.2859	9.93095	2.40892	6.27871	9.22544	8.28015	11.4065	2.44213	2.2458	5.57269	1.75939	2.24805	2.15415	2.69063	2.4342	2.4844	2.26247	7.25436	7.55714	8.05322	9.01984	2.63731	3.81826	8.34046	2.35623	5.85314	5.64764	8.45102	3.49928	2.80114	2.64247	5.91792	5.20533	5.7493	2.56137	5.01271	2.69277	2.44468	2.444	5.62723	3.84233	2.60644	3.50231	6.61742	3.97743	8.33074
1081S	3.66301	3.82236	11.2047	3.27443	7.58649	4.76602	6.11715	11.2388	8.04054	10.7485	2.48612	1.97517	6.41609	1.74297	2.49887	2.25494	2.59691	2.30992	2.50076	2.19174	6.12962	6.49538	6.65657	7.88073	3.02011	3.35498	7.28917	3.01524	3.92193	3.21243	5.44212	4.49237	2.64735	2.31314	5.6075	4.35262	4.18778	3.4729	3.76272	2.52839	2.41406	2.46517	5.41637	3.34946	2.43681	2.84026	3.67713	3.19385	4.36959
1081H	4.43647	4.97948	11.9877	3.2507	9.0932	3.9274	4.76191	8.84946	8.3129	11.812	2.46038	2.13304	5.80495	1.84282	2.10265	2.17547	2.66807	2.46376	2.56765	2.22211	9.22789	8.95535	9.13677	9.69365	5.81335	7.0391	9.71346	3.42419	5.50165	3.86164	8.00086	4.34849	2.79703	1.89942	2.52413	2.72386	5.18995	3.2093	4.79176	2.70384	2.4539	2.38827	4.02825	3.73601	2.56174	3.70971	4.52242	5.63389	7.27253
1081N	5.59164	3.90063	11.8672	3.28418	7.7675	4.61273	3.79778	8.42513	8.35729	9.71993	2.44627	2.01156	5.70251	1.74336	1.93964	2.04127	2.63001	2.53796	2.72175	2.22574	6.96785	7.19239	7.20648	8.32515	5.27118	7.33953	8.54856	3.56377	5.63399	3.57825	7.09613	4.42702	2.74272	1.86157	3.07879	2.81096	4.53963	2.72703	4.03175	2.75019	2.36801	2.5073	4.29351	4.25493	2.64586	2.57254	4.48196	5.69125	7.87072
1082L	3.80321	3.44685	9.94988	3.29529	9.25602	3.11158	6.9265	10.0241	8.80372	10.3943	2.58321	2.07718	6.28036	1.72327	1.84561	2.06805	2.57105	2.51555	2.51695	2.2134	6.54079	6.43935	6.74705	7.13661	4.61723	5.31075	7.4499	2.19078	3.9638	4.06955	6.15662	3.33516	2.67368	1.74879	3.01501	3.03368	3.84867	2.56704	4.58321	2.94954	2.4986	2.4351	3.96955	4.03493	2.37118	3.55416	6.761	3.06192	6.92452
1082M	4.1766	5.04971	11.5823	3.28033	8.51792	4.04193	5.38053	8.74758	8.68561	8.24737	2.44664	2.13389	6.24585	1.82927	2.09042	1.97469	2.5539	2.26381	2.50338	2.31675	8.97624	7.74062	8.73836	8.3525	3.32223	2.63118	7.54652	2.98964	4.46339	2.38675	6.63724	3.36425	3.3154	1.99858	4.80725	2.9924	5.06263	4.41827	4.00216	4.06626	2.91745	3.80427	5.49631	3.61221	3.54144	2.2116	2.56293	2.89405	4.46284
1082C	3.81793	3.81061	11.117	3.30754	9.07793	2.69451	5.50866	8.82906	8.48608	12.097	2.48829	2.14295	5.43877	1.85779	2.08592	2.26261	2.61171	2.39063	2.90346	2.22375	6.60423	7.48783	7.36507	8.94912	3.10381	5.04401	7.39671	2.35995	6.2512	3.25946	6.06872	2.99339	3.73509	1.73838	3.73968	3.78552	4.02192	3.2601	4.22464	3.15905	2.38787	2.4903	5.16568	5.21852	2.40213	2.54497	4.18649	4.08923	7.85898
1082K	4.53138	3.02147	9.96474	3.28849	7.5633	4.351	2.7151	6.60564	7.29749	6.98879	2.51251	2.01514	6.65002	1.77932	1.85787	2.68431	2.60943	2.50257	2.45541	2.31928	9.00527	7.37759	7.89331	6.95931	4.97349	5.40084	6.03556	2.75982	3.50052	4.44611	4.53477	2.53766	4.5324	1.81984	2.56872	2.42286	3.71756	3.75278	4.80153	2.68898	2.32876	2.37288	2.65946	2.95388	2.53988	2.59077	5.12666	4.63049	4.18498
1082Q	4.4306	4.20793	11.1216	3.27661	10.3541	4.03372	5.28822	12.4642	9.89349	12.1425	2.46951	2.02267	6.00235	1.71714	2.00548	1.96375	2.61252	2.54514	2.45022	2.1467	8.53937	7.6897	8.83601	8.80576	5.67355	6.20439	6.49154	2.84692	6.02625	5.74061	5.01859	4.59235	2.66365	1.73514	2.97847	3.37649	6.60968	2.77284	4.89963	2.66842	2.38614	2.49097	5.77163	2.71556	2.60153	4.03227	4.9378	5.33834	9.20313
1082E	4.08192	4.77431	10.682	3.27473	8.99149	4.55484	7.00431	9.78778	9.69293	9.022	2.47174	1.93735	6.22864	1.70492	1.85502	2.09013	2.57462	2.5116	2.42231	2.21698	7.06726	6.41854	6.7634	7.02899	4.33497	3.99851	6.21871	3.14609	4.17103	3.38798	4.75682	4.89043	2.74048	1.74557	2.98734	3.35388	4.66882	3.04175	4.72965	2.71442	2.56923	2.52276	5.38311	2.98241	2.48139	2.61398	3.71933	3.10614	4.56468
1083L	5.04214	5.66011	11.4482	3.28029	9.74003	3.23283	6.27974	10.1457	8.82915	12.8168	2.51806	2.05105	6.48865	1.75982	1.82844	2.20008	2.56429	2.45324	2.41019	2.13518	4.58973	6.1944	5.33592	7.46553	5.00438	6.97406	8.63089	3.36187	3.77545	3.86581	6.95767	3.59264	3.65535	1.75572	2.90595	3.23469	3.83341	2.56624	4.48206	3.23009	2.3837	2.51954	3.77238	4.82997	2.42321	4.17408	4.73077	3.72828	9.11302
1083V	3.69992	4.63498	11.0584	3.27614	9.76181	3.70077	5.86278	10.8287	9.12409	10.6283	2.42992	2.02102	5.85109	1.80829	1.94106	2.83806	2.52264	2.37939	2.6176	2.14034	5.96463	6.16449	6.37974	7.4952	5.13237	5.50973	6.80642	2.57861	4.15968	4.99389	5.79039	2.87125	3.39647	1.84488	4.41275	3.38727	4.93848	2.81714	4.01919	2.72692	2.37782	2.3623	5.33672	4.60088	2.4993	3.71095	4.79282	3.68535	5.0974
1083W	4.58629	3.39135	11.2356	3.28832	9.86525	2.12328	4.0439	5.63351	5.72426	9.73316	2.66302	2.15087	5.41397	1.7845	1.91446	2.13125	3.21283	2.61459	2.47987	2.12518	8.48824	9.21505	8.44445	9.87662	3.71245	5.16353	9.95507	2.75614	4.82964	3.34875	9.03717	2.34636	2.97982	1.89041	2.61173	2.66399	2.59361	2.97199	4.92518	2.63032	2.37133	2.44511	3.63722	2.3049	2.40944	2.62195	4.48795	2.96754	9.2542
1083K	4.05531	2.59807	11.061	3.27506	9.56157	3.30211	4.17027	8.02634	6.62255	9.97543	2.46651	2.04068	5.88058	1.72495	1.84829	2.07577	2.64892	2.58	2.60086	2.13444	6.96521	7.14272	6.83204	7.80737	7.24669	8.7959	7.4092	3.83752	4.25644	3.11167	5.54234	3.10663	3.12928	1.7863	3.3242	3.42777	3.29756	2.53114	4.69464	3.08328	2.37637	2.47113	4.81791	5.01619	2.47241	2.62988	3.08776	4.14787	7.2014
1083R	3.96443	5.8729	11.9614	3.28344	9.48428	2.84088	6.33955	10.6934	8.77123	11.8215	2.49839	2.13254	6.24994	1.71163	1.96367	2.06927	2.56259	2.62273	2.58981	2.29563	6.06574	6.79855	6.26242	7.95875	3.86778	4.8867	7.24513	2.59072	5.46651	4.00922	5.61367	4.0619	2.62653	1.73405	3.305	5.41465	4.47695	2.52737	4.03199	2.85456	2.43272	2.36449	6.7558	5.07167	2.64535	2.52899	4.84487	3.7542	7.72915
1083N	5.27706	4.07559	11.9363	3.29746	7.89727	4.26318	3.74775	9.63949	8.4218	12.0294	2.52727	2.09458	6.08716	1.85653	2.08795	1.95803	3.10742	2.43781	2.46267	2.17514	6.05616	6.7242	6.62003	8.01273	5.64042	7.03353	5.31986	2.55307	5.02897	4.77957	5.00939	3.08988	2.62267	2.22959	3.02001	2.4223	4.76987	2.75444	4.20633	2.48632	2.46556	2.4301	3.65101	2.51849	2.42477	3.04714	3.37783	5.14561	3.71576
1083D	3.77675	2.11788	10.7019	3.31709	8.54449	2.33656	2.69394	7.14269	6.52725	10.1939	2.52478	2.11522	6.82885	1.75434	1.82432	2.10428	2.75591	2.48167	2.47736	2.06032	13.4463	12.1341	12.7298	11.6768	5.2034	7.01554	5.97736	2.6198	6.47223	3.36603	4.69572	2.42613	4.3426	1.87871	3.20911	2.84468	3.34083	3.3346	4.40312	3.48379	2.33647	2.4678	3.30757	3.95468	2.46579	2.64608	4.26257	5.48966	6.2933
1084I	3.77963	2.05959	10.7025	3.29567	8.735	3.14586	5.72656	10.0695	9.02758	11.1677	2.44759	2.08085	5.41875	1.8711	2.08225	2.16361	2.55943	2.37681	2.56893	2.28013	9.70161	10.2404	10.4795	11.6166	4.38235	3.21841	4.87247	3.65703	5.9098	4.07862	5.0628	3.57915	3.46901	1.87273	3.09204	2.85264	3.79048	3.27105	5.03012	3.45207	2.42863	2.88441	3.40451	3.19508	2.39887	3.45941	4.92891	4.10333	5.87993
1084M	3.71749	2.68792	10.9704	3.29823	9.09863	2.10678	4.48504	6.07536	7.6049	9.44734	2.45052	2.15795	6.05782	1.71149	1.87749	2.10008	2.58344	2.51849	2.57102	2.10303	8.29349	9.62768	7.88764	9.89486	4.35126	5.83611	6.58546	2.78061	3.86144	3.10865	5.0009	2.51794	2.73916	1.74775	4.74267	3.61408	4.32653	2.8741	4.59385	2.85837	2.47056	2.41052	5.64227	3.61622	2.50398	3.5962	4.19003	2.97457	5.78357
1084R	3.73564	5.03553	10.3677	3.29978	8.1699	2.30999	4.09265	8.98313	4.68387	9.1763	2.45952	2.22972	5.83194	1.91277	2.16203	2.26545	2.66176	2.20263	2.4171	2.18741	10.0069	8.14868	9.49801	8.33421	3.24105	4.45257	6.47352	2.56722	6.08781	3.65077	7.41935	3.0598	3.7724	1.78272	3.12355	2.76285	4.01625	3.26753	5.70365	3.18001	2.37703	2.47876	3.99793	3.54653	2.73255	2.59012	3.90914	2.47264	7.63052
1084N	5.94167	7.17602	13.8762	3.26437	8.23396	4.21228	5.97813	8.45771	9.82851	13.7093	2.56686	2.02982	6.75219	1.8051	1.89864	2.0745	2.57634	2.46954	2.51679	2.63878	12.455	11.9428	12.26	11.9564	5.86594	6.60456	8.55847	3.09936	6.35917	3.27661	7.15698	4.23963	3.59842	3.22579	4.88701	3.09032	5.21322	2.94004	4.5978	3.86998	2.37851	4.02975	5.65028	4.50607	2.52714	4.14517	4.14592	3.89026	6.59339
1084D	4.11162	3.47086	10.7359	3.28241	11.0053	4.56749	9.00229	9.7186	12.7649	12.3577	2.41846	2.14678	6.04565	1.7432	1.85691	2.099	3.08555	2.58686	2.51137	2.23217	9.9341	11.3703	10.3213	11.6908	4.61871	5.59219	7.05872	2.26051	7.06635	3.97507	6.34311	4.72548	2.94151	2.15708	3.52288	4.16066	4.92556	2.55673	4.25863	3.05719	2.43369	2.51693	4.75205	5.96245	2.66872	2.71936	5.55729	2.7201	6.29673
1085L	3.71746	6.54895	12.0289	3.2803	9.40641	5.85633	7.54565	9.48025	9.69955	11.7453	2.52755	2.00379	6.71207	1.76974	1.89893	2.10788	2.63406	2.29173	2.5389	2.19248	7.15347	8.6189	7.63669	9.65342	4.01749	5.31992	9.05081	2.89924	4.46813	4.45528	7.50029	4.71883	2.67489	1.96292	4.14352	2.44102	4.40014	2.40622	3.80361	2.6763	2.38364	2.44442	4.44301	3.15433	2.44807	3.43452	5.19889	5.40638	8.05003
1085Y	4.12708	5.87165	11.8864	3.27717	9.93083	2.67732	5.12479	8.99466	7.28623	11.4706	2.43259	2.01581	6.35886	1.75441	2.02494	2.03186	2.58122	2.4295	2.44694	2.06855	3.92275	6.12497	4.50691	7.3785	6.07205	7.74713	6.60527	2.90469	3.4634	2.92176	5.83722	2.6982	2.77232	2.16144	3.17289	2.83972	3.05861	3.72131	4.07734	2.48245	2.49773	2.51646	4.78819	2.71066	2.41897	2.93888	4.84616	3.18918	9.06825
1085W	4.90832	6.08164	11.8859	3.2796	11.3808	5.82923	6.36552	5.64541	7.3322	10.9025	2.62143	2.01336	6.20309	1.71447	1.83315	2.13778	2.59297	2.55274	2.55363	2.07683	7.74573	7.49539	7.32214	7.7693	4.53709	5.09112	7.48122	3.10533	3.62381	3.14907	5.58801	2.36157	2.83227	1.76859	5.31169	5.11624	3.70931	2.81817	4.19711	2.45363	2.37941	2.33904	6.44875	2.61458	2.45221	3.52015	4.01776	3.44569	4.91724
1085S	5.20125	2.68075	11.1235	3.28613	10.6083	3.63301	8.03443	12.0203	10.3229	14.1647	2.49758	2.08011	6.23961	1.72716	1.90377	2.05474	2.66895	2.59587	2.64798	2.39309	6.61783	8.33208	7.71085	9.73588	3.16087	5.6709	8.06178	2.1031	5.6909	2.67256	6.09385	3.7854	3.68111	1.75791	3.8878	4.33653	4.53598	3.11799	4.38077	2.78938	2.28261	2.39645	6.09083	3.84036	2.28655	2.85434	4.31557	2.61969	8.71292
1085Q	3.93161	6.24549	12.3023	3.30249	10.7458	6.61574	6.23466	9.13963	9.05458	12.1128	2.46281	1.96269	6.24137	1.70297	1.87249	2.02196	2.5771	2.49349	2.4892	2.15689	8.13824	7.42367	8.46302	8.5515	4.46382	6.61007	8.50646	2.93498	5.31428	2.7225	6.86817	5.46321	2.58845	1.75677	4.90784	4.11357	4.94796	2.84999	4.47445	2.65289	2.37439	2.39435	6.96185	3.37931	2.65243	3.49643	4.17919	3.89345	7.56015
1085N	4.09471	3.37241	11.392	3.24968	10.0293	2.65488	3.53986	10.5355	6.82679	11.8654	2.74781	2.01663	6.17999	1.70967	1.84883	2.08135	2.5694	2.61047	2.50192	2.24497	6.34342	6.90262	6.42349	7.84084	6.54013	7.95724	5.87362	2.54565	4.39914	3.48409	3.43241	2.29415	3.23354	1.77781	2.55442	3.59413	3.18567	2.64777	4.01036	2.46987	2.30935	2.48268	4.94697	2.30453	2.56241	2.19815	4.51497	5.93941	5.22332
1085D	4.70999	4.03903	11.5468	3.28108	10.5885	2.36757	5.96984	9.37393	9.08651	12.0218	2.46843	1.98265	5.36578	1.73112	1.91925	2.03966	2.59643	2.51821	2.61726	2.17816	4.67997	5.35506	5.04926	6.67343	3.91556	3.77728	6.46769	2.96092	5.64601	4.25823	5.22457	3.19598	2.87075	1.7433	2.96799	3.93869	3.18075	3.10793	4.51718	2.77801	2.42954	2.44131	4.97065	3.08298	2.46751	2.27825	5.34012	3.24289	6.37673
1086I	3.70636	2.35686	10.6143	3.28247	9.26624	2.34573	4.31267	4.79166	6.50434	8.58378	2.50644	2.19687	6.04341	1.80957	1.90517	2.01485	2.585	2.49917	2.61462	2.20246	8.62351	9.12336	8.23497	9.61353	4.94721	5.04815	5.91557	3.20095	4.10428	4.7139	3.8841	2.84773	2.51175	1.76573	3.64148	4.0378	3.85892	2.69499	3.15985	2.72521	2.31438	2.38355	4.5978	3.31381	2.42987	2.86383	5.45446	3.70547	6.1025
1086W	4.10177	4.43953	11.7757	3.26039	8.27533	3.18464	4.8259	10.4768	8.54518	9.93981	2.61721	2.22175	6.35379	1.8429	2.06458	2.21914	2.61956	2.24762	2.4297	2.15572	7.95729	7.92334	8.46252	9.15615	5.11281	5.63417	6.60596	2.62806	5.81669	3.62306	5.38563	2.70041	2.98114	1.94247	4.47727	2.83322	4.36081	3.86284	4.0696	3.00864	2.55775	2.77403	4.06205	3.57082	2.51203	2.64516	3.58195	3.07378	5.54547
1086S	4.08434	4.74426	11.8311	3.25728	9.5761	6.5898	7.36166	9.43065	10.5089	14.9218	2.43368	2.1461	6.55489	1.82955	2.10255	2.1402	2.57045	2.26379	2.45607	2.15064	11.5305	10.2669	11.4376	10.9208	5.89498	7.79073	6.65514	4.18954	6.33861	3.53624	4.4067	5.08799	2.90462	2.18048	4.24263	3.50021	5.02587	2.63626	4.5178	2.81607	2.33806	2.36817	4.88477	3.86705	2.47241	5.23802	5.31942	3.67725	5.3859
1086R	3.89564	4.80525	11.6386	3.31217	8.38816	2.58162	4.03059	8.58807	8.17382	12.9886	2.54028	2.30522	6.39499	1.84399	2.26674	3.13299	2.53316	2.43297	2.47564	2.21957	8.45077	10.1895	9.17132	11.5968	5.53259	5.6866	12.4838	3.33307	3.69934	4.78652	10.6615	2.7727	3.57093	2.06368	3.53811	5.04853	3.39415	2.59716	4.8001	3.16535	2.35051	2.36961	5.09996	3.36774	2.42455	2.4934	4.25856	2.74745	13.7012
1086N	3.66941	3.5575	11.4004	3.28197	9.77676	2.54322	4.97805	6.21442	6.33689	10.2184	2.45126	2.01958	6.50455	1.72224	1.91984	2.09202	2.66124	2.57462	2.56844	2.15742	5.48476	6.1647	5.26743	6.70201	6.08149	6.84583	7.35547	4.57746	3.20719	4.44769	5.41588	2.70612	2.67273	1.79163	5.21959	3.50546	2.55924	2.8883	4.39164	2.78418	2.39823	2.38522	4.86684	3.81905	2.49889	4.94869	6.5183	3.18442	8.85598
1086E	5.37544	2.46169	10.4809	3.29088	10.1426	3.44203	5.79864	6.92255	7.94475	7.89121	2.47076	2.11585	6.64519	1.9541	2.02027	2.69169	2.63735	2.1116	2.52434	2.09851	7.85848	7.41702	7.64054	7.79395	4.81086	6.5401	7.93732	3.15497	5.81898	4.20762	7.76654	3.62758	4.15693	1.77428	5.99572	3.27263	4.09154	3.58719	3.87182	3.90846	2.4417	2.89785	4.74431	4.19822	2.50355	5.22383	5.99593	3.13215	7.14544
1087V	4.3591	2.05205	10.7417	3.28285	9.78468	2.72835	4.28969	4.00231	6.51129	9.47507	2.51277	2.31999	5.36462	1.79513	1.94369	2.20715	2.53935	2.45816	2.37305	2.2308	5.87805	8.53956	5.46267	9.05162	4.78715	4.67652	8.47328	3.22219	4.635	3.86399	5.94172	2.54119	2.73314	1.81296	3.50592	3.56426	2.86882	3.08221	4.28066	2.44316	2.46427	2.56782	4.50222	2.74097	2.73712	1.95759	5.37043	3.10712	9.02977
1087M	3.82661	2.30293	10.724	3.30713	10.2776	3.59969	6.24616	8.88066	7.79462	12.4577	2.47376	2.30257	5.16787	1.83568	2.33477	2.13245	2.49405	2.4139	2.5717	2.15634	5.95865	7.03028	6.2746	8.35253	4.16046	4.2845	5.81087	3.10514	6.46799	3.14562	5.35091	2.64458	2.76917	2.17571	2.95345	3.0571	3.54168	3.02444	3.15121	2.46668	2.35316	2.38165	4.25993	3.70525	2.61061	2.75862	3.90929	3.78195	4.99166
1087Y	4.01192	4.00266	11.4912	3.28722	10.285	5.48658	6.16484	10.1381	8.86251	12.8175	2.43833	2.13538	4.43038	2.09338	2.20369	2.05948	2.56481	2.51908	2.51487	2.15142	6.26587	7.81271	7.12676	9.53334	8.68538	7.39013	6.73217	6.09912	8.79782	5.26128	4.96654	5.84602	3.31893	2.03877	2.94497	2.56039	4.93055	3.55669	4.84233	3.30776	2.36733	2.67857	3.68017	4.11948	2.54462	4.14198	6.41302	5.74626	6.16746
1087K	3.84814	4.7899	12.1013	3.3104	9.22913	2.53767	4.42879	5.52168	6.72255	8.53713	2.61744	2.12215	6.27959	1.9848	2.50715	2.08342	2.76589	2.07628	2.54784	2.10195	8.05884	8.57362	8.09963	8.97219	5.26474	5.35293	8.49613	3.07022	3.99271	3.08489	8.84381	2.50715	3.30124	2.01262	3.47521	4.01214	3.09183	2.84047	4.19757	2.53585	2.33383	2.47969	4.28289	2.76444	2.79505	3.25957	4.04226	2.75667	7.88277
1087N	3.80944	2.5666	10.6162	3.25419	9.23108	2.29385	4.75865	9.08483	8.36904	8.86696	2.46823	2.15257	6.89611	1.88245	1.89458	2.02191	3.07467	2.37719	2.44124	2.39226	7.69038	7.91806	7.47519	8.30693	4.50645	5.32628	8.27121	3.13022	4.5854	3.48115	8.01832	2.45642	3.69241	2.15593	4.55003	3.74353	2.36183	3.13209	3.75224	3.57499	2.35927	2.64656	5.07496	3.64179	2.47825	3.63155	5.79314	2.65766	9.70624
1087G	4.58105	5.58253	12.5252	3.28429	9.10983	3.15182	6.02385	7.36023	8.28946	11.135	2.49724	2.23251	6.1823	1.79916	1.98664	2.00669	2.93129	2.29085	2.55715	2.19712	5.6341	6.61568	6.59533	8.28739	5.59536	7.99077	7.53682	5.18467	6.79413	6.90298	7.89788	6.24998	3.33857	2.28806	5.24596	5.49308	6.7408	2.49387	4.1984	3.00636	2.36301	2.43301	6.95638	4.37559	2.49416	4.06119	5.76068	4.39628	9.40438
1088A	4.2337	4.43195	10.9703	3.28765	8.69148	3.79333	6.24164	11.1023	9.77781	11.3074	2.49785	2.01567	5.47465	1.70607	1.86088	2.00318	2.55028	2.49596	2.41528	2.21976	7.62006	6.56117	8.17535	8.2194	4.00065	4.84024	5.08313	3.41493	4.87098	3.67696	4.02277	3.49628	3.42305	1.75868	4.64957	2.94764	4.45246	2.86166	4.48857	2.7432	2.44138	2.43334	4.80196	2.62743	2.4717	3.09758	3.12562	3.03002	4.19029
1088V	3.82766	2.18821	10.7713	3.31221	8.29078	2.48307	2.9896	4.29008	6.69813	7.35379	2.48591	2.2402	6.44413	1.88232	1.95758	2.42094	2.57663	2.44041	2.65506	2.15508	7.78138	8.05355	7.40916	8.20445	6.35734	7.88461	5.76427	3.48265	3.81181	2.61597	4.25566	3.20618	3.67829	1.80209	3.99334	3.15036	2.79048	3.0648	4.63983	3.38216	2.45816	2.49239	4.21786	3.97679	2.41128	3.35905	4.01854	2.90961	5.56031
1088W	3.71973	7.88267	12.0074	3.28055	8.29473	4.00169	4.85522	9.74109	7.24238	9.88469	2.47315	2.1223	7.01559	1.81473	1.89788	2.10823	3.11969	2.51574	2.66815	2.22837	8.57229	3.29371	7.84052	2.98751	7.7946	9.92391	5.95097	4.54075	5.56816	6.19717	5.75371	5.49327	5.28868	1.96666	3.19769	2.5042	5.75159	4.52833	6.30704	4.91075	2.93	3.01245	2.84629	5.51551	3.02582	4.98117	6.09686	4.56165	5.03998
1088S	3.70545	3.80978	11.2586	3.29293	8.44683	2.14691	4.19224	7.59206	7.42352	9.21131	2.46466	2.16534	6.0449	1.84175	2.11823	2.18632	2.59785	2.36283	2.54858	2.14005	7.76326	5.49463	7.44102	5.852	3.69861	4.76619	5.75483	2.81683	5.56034	3.51832	4.64712	2.79987	4.05552	1.96955	3.1996	3.13544	2.91289	3.55413	5.43627	2.86765	2.36378	2.42918	3.87218	3.50226	2.45881	3.2485	6.0062	3.77741	7.34178
1088H	3.83297	4.06486	11.9296	3.2851	7.83943	3.10276	5.25575	7.00668	8.32563	10.4943	2.51872	2.15031	5.73456	1.77519	1.9079	2.07999	2.60273	2.48406	2.53351	2.28921	10.8258	8.16484	10.798	8.97254	4.64317	5.74046	6.75809	2.43225	5.67438	3.25075	6.54783	3.56059	3.85799	1.79398	2.61442	3.04545	4.75838	3.68335	4.63794	3.39424	2.42443	2.45798	4.78508	3.45929	2.67743	2.97518	3.81009	3.30378	6.98189
1088E	4.91671	3.79351	11.696	3.24086	10.8362	4.03999	7.76308	12.5994	10.7211	14.9402	2.44379	1.99606	6.6696	1.75742	1.9183	2.05278	2.6065	2.42981	2.36729	2.16694	9.40035	7.121	9.85647	8.39611	4.72669	7.03265	6.98633	2.4545	7.15047	4.05915	5.44537	4.9519	2.79197	1.77715	3.4817	4.2544	5.6792	3.98638	4.59619	3.15291	3.14167	2.6351	7.17631	2.10283	2.84265	3.05415	5.85572	3.47421	6.56113
1089Y	4.5085	4.22022	11.1222	3.28325	8.48852	2.2377	4.27484	9.11918	7.2481	10.5673	2.4956	2.00878	5.67935	1.74143	1.92666	2.33136	2.58085	2.50689	2.53881	2.13314	7.45393	5.53674	7.16588	6.6199	5.37747	6.01982	5.49242	2.55741	4.08854	3.65035	4.10131	2.22847	2.80588	1.78813	2.51244	3.57771	4.18078	3.13212	4.39486	2.76962	2.4489	2.45709	4.40147	4.2637	2.61761	2.43266	4.17727	2.99672	6.37323
1089H	4.58352	3.39839	11.346	3.25718	9.82952	2.72437	5.70947	6.76367	6.35808	8.79786	2.42674	2.17179	5.68469	1.75345	1.90845	2.02862	2.89743	2.53234	2.68882	2.26323	8.36798	6.12064	7.71142	6.24895	4.10681	5.23296	6.79843	3.03788	5.22103	2.68208	5.82773	2.89223	2.60653	1.88105	2.63046	4.10482	2.54406	2.75706	3.17465	2.42448	2.32679	2.29067	4.78414	3.41976	2.4741	2.62907	4.31089	2.56006	7.58549
1089R	4.79651	6.34784	13.031	3.26599	7.92927	2.76924	3.98958	8.1579	6.95755	11.3644	2.4897	2.16417	6.03532	1.83515	2.03068	2.34923	2.53904	2.40915	2.74497	2.14574	5.63334	6.09334	5.04646	6.45742	6.88071	8.75573	5.60721	3.00674	4.93263	3.93197	5.23724	3.15968	2.99804	1.79337	4.35126	4.08453	3.80591	2.53347	4.15663	2.80708	2.33359	2.42293	5.40185	5.21752	2.51537	2.34331	3.61377	3.41294	3.80532
1089Q	4.77943	4.43582	11.065	3.26315	10.3947	3.37301	3.3024	7.53539	6.8258	9.54869	2.4667	2.12521	5.85607	1.70642	2.06393	2.11166	2.49675	2.47589	2.50213	2.16955	6.28057	6.73328	6.15984	7.39756	6.37634	7.13122	6.7388	3.81136	3.81124	3.97968	4.5754	2.39326	2.74194	2.75257	4.6866	4.68204	2.81606	3.70257	3.68104	2.6567	2.90354	2.73255	7.13149	3.42737	2.38049	3.17048	5.14311	5.74132	8.5536
1089G	3.87647	4.21204	11.2573	3.27164	7.74894	3.97343	6.90418	11.3367	8.61064	13.8948	2.47182	1.97735	5.76413	1.70763	1.88733	2.07938	2.62434	2.6312	2.42256	2.19376	7.6791	8.71788	8.7517	10.4221	4.48996	4.5996	8.31616	2.82198	3.52339	4.47419	7.51622	3.94794	3.62302	1.74168	2.47805	2.57735	4.87936	2.89098	4.72348	3.16879	2.42634	2.42355	3.70921	4.29276	2.41004	4.36818	5.99833	3.8542	9.85473
1090K	3.75497	3.01794	10.9623	3.28708	11.2371	2.96902	6.00775	6.38266	7.7042	10.2778	2.53182	2.14638	5.7755	1.81236	2.1717	2.11561	2.54413	2.48926	2.47778	2.37329	6.79641	6.86285	6.74634	7.77084	4.21975	4.87752	7.9182	2.96278	3.68802	3.34834	6.36281	2.37882	2.79817	2.39533	3.69428	4.33057	2.63573	2.90309	3.96564	2.8846	2.41271	2.48904	5.71958	3.5532	2.41576	2.55531	4.92078	4.78081	8.22986
1090E	3.72488	2.49409	10.4437	3.28752	8.14887	2.25306	4.88266	9.46076	7.97598	9.81763	2.49535	2.22426	6.26382	1.86644	2.03737	2.03034	2.67964	2.5284	2.39666	2.2152	8.85712	7.05985	8.57139	7.40672	3.69631	5.25577	5.90455	2.51714	5.16787	4.0467	4.092	2.55791	2.68738	1.79637	2.46708	3.33102	3.33564	2.86606	4.71392	2.46201	2.36448	2.41331	3.63262	1.79872	2.54658	2.89395	6.18515	2.62376	8.72717
1090G	4.67617	4.78983	11.1766	3.26774	9.01108	2.19427	3.92629	3.80085	5.84686	7.74433	2.46928	2.12717	5.91419	1.74908	2.03115	2.04467	3.50925	2.63655	2.54573	2.18051	9.01387	8.5004	7.95679	8.28231	3.50035	4.82907	5.33019	2.30393	5.1045	3.82925	5.77897	2.29999	3.50054	1.91756	2.60924	3.35148	2.39801	2.58071	4.94059	2.75422	2.43923	2.41804	2.47084	2.61788	2.37167	2.72859	5.59176	2.45134	6.27588
1091A	3.82828	2.12136	10.8151	3.32161	9.36326	3.73067	6.59739	6.88521	6.86481	8.78616	2.41992	2.2153	5.75529	1.85489	1.89714	2.0357	2.5358	2.22466	2.46904	2.11493	10.3598	9.18744	9.69101	9.2977	5.04997	5.81967	7.42746	2.39779	5.8211	3.16601	6.13955	2.89408	2.74491	1.73823	3.04424	2.66918	4.296	2.95694	4.0856	2.69196	2.36752	2.43392	4.06334	4.22765	2.54536	2.93959	3.3896	3.43726	6.60316
1091W	5.07066	5.31409	11.3236	3.25228	8.8474	7.83534	10.1235	14.5057	12.5703	16.1772	2.5022	2.04041	6.24343	1.91074	2.05353	2.15878	2.58306	2.30605	2.51785	2.11653	10.0486	10.3092	11.5768	12.0952	7.80741	7.89318	6.93119	5.67296	8.1648	4.49813	6.11812	6.45313	3.25399	2.02357	5.08932	2.49167	6.47626	2.70798	4.05196	2.68841	2.37958	2.35981	4.38865	3.39092	2.44518	4.04527	4.47311	2.92773	4.53012
1091K	3.95353	2.82848	10.9176	3.26487	10.5428	4.03942	5.61076	8.50344	9.33392	12.2119	2.54362	2.14477	6.57604	1.73851	1.849	2.44454	2.56387	2.54269	2.7634	2.14563	8.22871	8.03003	7.96444	8.6653	5.1131	7.17479	7.80319	3.0314	4.46864	3.55873	5.96797	4.27312	2.83116	1.74969	4.59813	2.69219	5.55794	2.61241	3.9818	2.75282	2.42546	2.43192	5.65614	4.25243	2.5095	3.85782	3.92182	4.60034	5.87391
1091N	3.84104	6.3148	12.5375	3.2783	8.13088	3.70939	5.04304	8.50147	9.60802	11.8265	2.48575	2.17059	5.6699	1.88389	2.00128	2.82672	2.62739	2.4456	2.56344	2.15613	9.55976	9.59717	10.1055	10.6602	2.7369	5.5521	9.59689	2.71443	6.58128	3.78879	8.5273	3.96687	3.29443	1.91229	3.06507	2.60381	5.78448	2.66175	5.30259	3.21986	2.39711	2.45812	4.48927	4.10994	2.56092	3.65423	3.79042	4.71747	8.32125
1092W	3.91454	4.0189	11.5571	3.2687	9.40246	3.13015	4.47073	3.10232	6.28711	6.02691	2.52318	2.18136	5.84459	1.7829	2.00238	2.03951	3.0431	2.31053	2.43896	2.12083	10.5182	8.5884	8.88584	7.54274	5.02753	5.31198	7.40161	3.14569	3.76593	2.56859	6.85693	2.33979	3.65613	1.99605	4.30579	2.86661	2.35694	2.87965	5.02238	3.33945	2.45783	2.5701	3.94145	2.47569	2.48696	4.01232	3.49015	3.22093	7.64736
1093M	3.76779	2.30038	10.7863	3.29262	9.02422	2.31012	5.85753	8.83769	8.57021	10.6098	2.44832	2.06503	5.48274	1.84542	1.86561	2.8074	2.56539	2.29393	2.47436	2.16687	5.0846	5.68213	5.50247	6.75829	3.13276	5.18724	6.53482	2.3553	6.01147	3.45362	5.25262	2.49677	3.09423	2.01192	3.52308	3.99162	3.10061	2.49086	4.05769	2.85801	2.3303	2.44215	4.77883	2.92464	2.48574	2.97233	4.72156	2.54049	6.87801
1093Y	3.7694	3.12357	11.3837	3.27571	9.76735	4.62193	5.26829	8.7307	9.26337	12.0843	2.61739	2.13248	6.02309	1.78394	1.86272	2.16928	2.65741	2.44555	2.40268	2.05121	6.9566	7.8376	7.12831	8.74204	6.52793	8.45847	4.59883	3.8503	4.85798	3.28465	3.27083	3.64425	3.0953	2.16783	2.99989	3.6878	4.10379	2.6915	4.20484	2.6261	2.33045	2.37971	5.47296	3.48632	2.59821	2.71456	3.32184	3.67589	5.00991
1093W	4.68291	4.65268	11.6885	3.27466	11.2534	4.01017	7.35992	7.18801	8.66127	8.12057	2.46809	2.04358	6.83571	1.84221	2.01536	2.07457	2.58464	2.4642	2.84633	2.27065	7.47298	7.79261	7.83454	8.7458	4.24076	4.84773	8.65778	2.53683	3.79248	3.08553	7.17019	2.57346	3.18422	1.80244	4.67394	5.08505	3.5686	3.08346	4.21938	2.99787	2.47672	2.395	6.88674	3.88456	2.46526	2.33612	4.49146	3.88106	8.83346
1093E	3.94051	3.9659	11.6839	3.29626	8.37401	3.22979	6.10539	10.0652	8.95778	11.0013	2.47611	2.02803	5.86449	1.90165	2.22548	2.05685	2.81202	2.19361	2.46484	2.1229	8.21737	8.3719	8.86623	9.51157	3.35472	4.32218	5.072	3.17833	5.77929	5.16681	5.79926	3.36542	4.35885	2.68002	5.28178	4.55415	4.90904	2.89155	5.39929	3.65291	2.39712	2.8121	4.18462	4.42158	2.44053	3.0487	5.57089	3.52149	7.09034
1094L	3.74699	6.71634	12.3238	3.30026	9.4185	3.33113	3.99362	7.26224	7.55762	10.6134	2.46484	1.98966	6.30838	1.77208	1.87661	2.01309	2.88672	2.42332	2.50621	2.17207	6.55037	7.60557	6.30976	8.0997	6.38749	8.33085	7.87312	2.27384	4.02125	3.21841	6.95099	2.59971	2.55084	1.76498	5.01388	4.25948	4.13318	3.11391	4.14406	2.38914	2.50936	2.44744	5.99962	3.36285	2.50983	3.26911	4.40406	5.78559	5.08657
1094Y	3.74615	5.91962	10.7994	3.30679	9.72256	2.56046	4.85406	7.5603	8.13004	10.5558	2.50897	2.0125	5.09615	1.84127	1.98978	2.14864	2.58185	2.37767	2.53111	2.16414	9.8489	9.26351	9.82971	9.86038	4.97413	5.71536	5.21709	4.25119	5.52685	4.68122	2.51497	3.72488	3.16732	1.95355	2.5925	4.06083	3.36555	3.47164	3.87514	2.79779	2.32782	2.53157	5.09693	3.39049	2.53589	2.56682	4.85082	3.38203	4.78499
1094R	3.73499	2.05595	10.7168	3.29144	9.47774	2.23133	4.95541	8.54816	6.71536	10.6297	2.42327	2.29217	6.72396	1.99964	1.93855	2.20108	3.27821	2.19572	2.475	2.12975	5.23609	6.61762	6.04501	8.13773	4.04987	5.88959	4.60926	2.44788	5.27159	4.02049	5.41377	3.0902	3.20411	2.17972	4.33414	4.40558	3.28246	4.08477	4.52474	2.5871	2.4343	2.56301	5.55935	2.07458	2.42419	2.79681	4.95131	2.3982	6.28045
1094N	3.73082	2.85777	10.6621	3.30792	9.90604	2.56395	4.1847	6.39586	5.51178	10.7399	2.49133	1.97327	5.40211	1.69837	1.95067	1.95807	2.51988	2.51979	2.61435	2.12307	7.94494	7.9783	8.50719	9.10453	5.07125	5.40946	6.9544	3.99727	4.38049	3.42644	5.34131	2.9726	3.15144	2.01241	4.32932	2.75741	2.63601	3.25045	3.7248	2.71319	2.48612	2.45941	5.06657	4.67291	2.4937	4.36082	5.0297	3.74088	7.80539
1094D	4.35335	5.23951	11.8191	3.28201	8.27275	2.51458	5.54557	9.44124	8.01897	9.63479	2.5283	2.17437	6.54454	1.75072	1.86528	2.14958	2.76187	2.51095	2.43455	2.21416	7.78944	6.84258	8.08051	7.88089	4.07123	5.34199	7.33202	4.22835	5.40395	2.51015	5.47302	4.71328	3.80087	1.83657	3.18003	3.70937	3.84171	4.03682	5.08513	3.55266	2.47338	2.70163	5.69667	2.72054	2.37216	2.70274	2.57541	2.62275	6.9208
1094G	4.07273	3.74015	10.3927	3.2654	9.1579	2.90291	5.61267	10.3119	9.25657	11.067	2.45235	2.0695	5.99753	1.8539	1.94521	2.044	2.62474	2.38827	2.52321	2.14357	5.01996	5.88487	5.78718	7.39894	2.99099	3.50308	9.54893	2.41065	5.56451	3.20003	7.40958	2.58389	2.68243	2.14719	2.99053	3.45583	3.14725	2.6164	3.81611	2.49255	2.43145	2.41161	4.08127	4.27636	2.40518	2.61885	4.94497	3.74359	11.5071
1096E	3.78704	11.0055	13.694	3.30067	11.2335	5.48502	5.56656	5.75749	8.11657	7.34176	2.74652	2.1265	6.41614	1.73114	1.85927	2.17734	2.69335	2.5696	2.45335	2.13499	9.88114	9.49992	9.5718	9.95457	6.33714	7.37178	9.50692	4.31685	2.73114	4.17562	7.21794	2.74896	2.9218	1.85955	3.19463	5.05086	3.55829	2.36046	4.97817	2.59915	2.30841	2.35381	4.8396	3.14166	2.69301	2.34016	4.17879	4.01062	7.91213
1097L	3.93549	7.44669	12.7922	3.27821	8.18231	4.6647	5.23535	9.30298	7.59515	11.0167	2.4919	2.11907	6.494	1.89724	1.82208	2.01254	3.17041	2.20669	3.0907	2.13339	5.17887	6.66235	5.28104	7.52093	5.09467	7.02237	4.59532	2.54909	4.80844	3.79139	3.1725	4.19955	2.64089	1.79537	3.1383	2.69223	4.00636	3.08743	4.23377	3.01209	2.59707	2.52464	3.90926	4.44299	2.58555	2.81203	5.82713	3.30127	2.94186
1097Y	4.06655	4.99486	11.2492	3.2992	8.95104	2.4805	4.15177	6.19198	6.5375	8.53469	2.5969	2.18418	6.15592	1.85989	2.13527	2.21	2.57296	2.26572	2.4838	2.20539	9.67548	6.8848	8.64892	6.52346	4.03864	6.23691	5.52483	2.36812	5.31623	5.00795	4.49607	2.69619	3.13635	1.83802	2.49959	4.85953	4.28989	2.79688	4.78184	2.84743	2.37173	2.40184	4.88998	3.51683	2.51934	2.23079	5.08728	3.15209	4.32974
1097S	4.05611	6.06872	12.8744	3.30272	9.15435	3.01033	3.50455	4.43036	6.30951	8.10343	2.47786	2.00068	5.52552	1.6926	1.95773	2.17777	2.55324	2.50992	2.74336	2.1887	9.77311	8.35854	9.16945	8.51799	5.7519	6.64403	4.08781	3.76338	3.57286	3.80817	2.47827	2.4933	2.98796	1.74312	4.08487	4.86482	3.67567	2.59547	4.92085	2.95778	2.38784	2.33672	4.5697	4.53788	2.39615	2.74589	3.86495	4.93271	3.45203
1097H	3.87177	4.62859	11.6054	3.27233	8.44998	2.57749	5.41498	9.1753	7.39096	10.1448	2.58962	2.11034	6.21263	1.82961	2.041	2.16473	2.92809	2.31445	2.60852	2.18247	6.98418	6.71561	7.0917	7.8462	3.8194	4.9751	5.61263	2.93175	5.55061	3.72439	6.38527	3.96622	4.12158	1.92141	2.78928	3.24386	2.8962	3.65476	4.74639	3.85348	2.5197	2.64512	3.20393	5.52876	2.52398	1.95401	5.07972	4.32031	5.00494
1097K	3.7293	5.2647	11.8756	3.29637	9.52559	2.67437	3.90401	8.81223	6.8051	9.94144	2.50293	2.01239	5.41003	1.81193	1.96676	1.98195	2.77602	2.26182	2.37733	2.07787	8.22136	7.10093	7.7152	7.6262	3.40325	4.58006	5.98031	2.57821	5.00248	3.60092	4.33184	2.75541	2.85686	2.05287	3.31769	4.40775	3.25539	2.60576	4.55414	2.32936	2.38293	2.35661	4.04696	1.91117	2.7483	2.43555	4.2137	2.87512	3.50403
1097N	4.9433	7.02309	12.7173	3.27496	8.85787	3.17975	6.27221	11.1284	9.88918	11.5615	2.52306	2.02779	5.80312	1.70653	1.84868	2.074	2.58129	2.58516	2.49848	2.06234	6.58389	7.09046	7.32783	8.49168	3.87202	3.72398	6.5353	2.51843	5.32147	3.43753	4.36469	2.9895	2.54471	1.8297	2.60028	3.43822	3.04431	3.07226	3.51028	2.30567	2.43596	2.42571	4.77085	3.46761	2.36987	2.49462	4.80018	3.57271	6.12857
1097D	3.90726	4.74658	12.1572	3.27404	7.10306	4.49281	4.57316	9.62619	8.74072	10.3318	2.50197	1.96319	6.50068	1.6906	1.868	2.20266	2.64231	2.45959	2.5067	2.18318	8.84701	6.37482	8.02545	6.60683	4.83689	7.40674	5.79449	2.24549	5.46865	3.52167	3.19055	4.0178	2.77366	1.73168	2.70193	3.42217	4.09825	2.83228	4.51664	2.69994	2.42177	2.45275	4.712	2.9376	2.45429	2.60386	5.91504	3.5166	3.23355
1098T	4.60055	5.55068	11.8241	3.2643	8.51925	3.98522	4.77325	7.96397	6.96505	11.3888	2.46884	2.04156	6.27703	1.87633	1.85053	2.82601	2.53837	2.38448	2.56149	2.2236	7.56436	8.11012	7.38235	8.70153	4.23999	6.10493	6.0831	2.41316	6.67466	3.81789	5.66052	2.99257	2.63423	2.4136	3.89989	3.57273	4.19744	2.94232	4.78406	2.56531	2.37373	2.3699	5.6575	2.71566	2.37503	2.43115	4.41014	3.11084	4.55121
1098R	3.77727	2.2525	10.5632	3.2924	9.61639	4.68378	6.69452	8.80728	7.01157	10.9689	2.457	2.11689	5.17	1.96969	2.17796	2.06872	2.48424	2.31724	2.51186	2.18617	6.60823	7.69417	7.58746	9.29078	3.41843	4.21396	8.37813	2.99651	6.72742	2.73922	10.0928	2.54321	2.39681	3.11113	4.5636	3.57086	3.52578	2.54357	4.31345	2.8267	2.3205	2.51836	4.98127	2.61944	2.44161	3.0273	2.54868	4.04366	5.81966
1098E	3.94892	4.15481	11.7316	3.24235	10.7938	4.95395	5.22321	6.27583	5.45192	9.66859	2.45306	2.13056	6.05471	1.85983	2.22723	2.06679	2.65467	2.44362	2.62913	2.07116	7.6328	6.94988	7.65601	7.93393	3.81532	3.74937	6.78571	2.89902	4.2832	2.87547	6.1443	2.54929	5.3924	2.61529	4.17041	4.70541	4.50888	5.4791	5.18434	3.18572	2.44851	2.76242	6.34164	2.77803	2.51403	4.13016	3.19966	4.32439	6.46134
1098G	5.16513	2.81178	10.7183	3.28333	9.38082	3.52348	5.31145	10.8934	8.79103	10.398	2.49966	1.97441	6.47748	1.72427	1.95551	2.08959	2.58657	2.4703	2.55317	2.18074	6.17924	6.01342	6.75515	7.44606	3.17285	4.48576	5.71141	3.04329	4.78889	3.57162	4.96229	4.53704	5.4992	1.93132	5.19873	5.43649	4.32407	6.69335	4.114	3.39043	2.61989	2.48958	7.50375	5.01675	2.39835	2.16301	4.4441	4.24361	6.15647
1099L	3.85628	2.16399	10.8187	3.28418	9.61125	2.19633	4.64736	7.09416	6.91553	9.08202	2.48448	2.12281	6.00391	1.69176	1.86656	2.36881	2.544	2.50342	2.42267	2.23149	7.8323	6.78924	7.3953	7.21494	3.62893	4.23241	4.68801	2.87914	4.36677	2.7105	3.10971	2.4395	3.21259	1.74561	3.33164	3.601	2.58855	2.7867	4.27321	2.50583	2.36205	2.43646	4.54833	2.22644	2.55615	2.59818	4.29315	4.18502	4.48605
1099Y	3.88684	5.5896	12.1042	3.28693	9.71798	3.6265	3.02439	8.60218	6.86332	10.5496	2.49251	2.05952	5.34511	1.81231	2.05832	2.02306	2.57813	2.44774	2.4735	2.10768	5.33066	6.08021	5.93282	7.48074	3.92823	6.07556	6.29325	2.79714	4.20846	6.8927	5.68319	2.76132	4.15314	2.04099	4.26386	4.69868	7.66162	2.77824	5.40852	3.44223	2.35521	2.50452	5.85636	3.17385	2.41412	3.53065	4.29355	4.81125	5.65
1099K	3.75528	3.53878	11.6826	3.28692	8.95721	2.33825	4.80564	7.93436	8.13907	9.48222	2.4448	1.98974	5.26362	1.82685	1.90022	1.96153	2.484	2.23289	2.89288	2.33382	6.74234	7.41443	7.85971	8.9328	3.08318	4.22487	4.54279	2.27932	6.70167	2.92947	2.75016	2.44927	2.8656	1.71637	2.50433	3.59663	3.18106	2.55817	3.27266	2.88425	2.29378	2.3161	4.01361	3.5539	2.44709	2.1793	4.45534	3.85728	3.26213
1099N	3.9943	2.40555	10.7455	3.27912	8.23602	2.97389	6.24418	9.82809	9.38669	11.8673	2.47613	2.04178	6.14748	1.87847	1.90811	2.93242	2.64033	2.43988	2.39098	2.12455	6.18307	7.53302	6.81192	8.59985	2.76345	4.39631	7.76271	2.44068	5.88643	2.6233	6.84098	2.86884	2.72253	1.78857	3.93882	3.18699	3.27117	2.96468	5.00192	2.50103	2.34697	2.39098	5.04534	2.51294	2.42672	3.11216	3.75433	2.5592	7.378
1099D	4.11519	2.49416	10.7263	3.28637	8.52934	4.66451	5.77727	11.3936	10.067	13.1784	2.54489	1.99771	5.94286	1.7975	1.9182	2.21426	2.59928	2.34987	2.58158	2.14313	6.98317	8.18832	8.21263	9.89055	5.15457	7.23447	6.86214	3.07646	6.47828	3.71198	5.7823	3.4758	3.75635	1.74303	5.42253	4.04382	5.21201	3.28003	4.76513	3.47337	2.48665	2.60467	5.82645	4.02761	2.5932	3.39567	3.87405	4.49056	5.71591
1099G	4.17705	4.59011	10.9034	3.28095	9.46178	4.47984	5.06613	8.2877	7.10245	10.5487	2.51797	2.10627	6.60129	1.86338	1.92034	2.15796	2.80934	2.28426	2.60103	2.19037	6.77441	6.55073	6.70215	7.40738	7.37348	8.98239	6.07409	3.98273	4.0143	3.5975	6.0589	5.09228	2.96007	1.77474	4.00392	3.1234	4.16193	2.59132	3.5216	3.00127	2.37224	2.40499	4.88029	3.56976	2.43206	3.94045	3.54624	4.34476	9.71469
1100I	4.08217	2.15955	10.7659	3.29162	9.55384	3.14633	4.15244	5.91515	6.41269	9.40343	2.44651	2.2049	5.2764	1.73789	2.00489	2.08257	2.60397	2.4969	2.63346	2.32971	7.486	7.20134	7.44757	7.91597	4.29625	5.35496	6.00694	2.75627	5.87659	3.47748	5.84374	2.46713	3.94062	3.35428	4.32235	3.5321	3.40723	2.62879	3.87255	3.56842	2.26533	3.74914	4.94333	4.91453	2.61237	4.29047	3.67685	3.02002	6.07255
1100Q	4.32163	6.31685	12.5619	3.26387	7.93808	4.59689	7.58503	11.5441	11.9217	12.3167	2.63185	2.13023	6.51482	1.81767	2.02039	2.14254	2.71038	2.39839	2.57856	2.21449	9.69618	9.42267	10.4022	10.6731	5.01449	5.40591	7.65826	3.06214	6.05771	4.08159	7.31586	5.58703	3.96469	2.13931	2.81866	2.81839	5.52092	3.74835	3.93272	3.77844	2.34945	2.62761	4.83739	3.56125	2.49912	3.59759	4.79196	3.67184	8.17678
1100D	3.80258	2.7459	10.9715	3.30605	9.70021	3.68786	5.38573	4.88119	7.59438	8.38807	2.52575	2.07464	5.29685	1.76742	1.9609	2.0569	2.57442	2.45456	2.52057	2.12553	10.3573	9.66682	9.79899	10.0195	3.92126	4.99333	7.71998	2.79108	4.97666	3.22485	6.91408	3.41271	2.79134	2.57798	2.78156	2.79813	2.93228	2.78637	5.30397	2.62485	2.3504	2.56661	3.85492	2.43535	2.40461	2.48172	4.49747	4.12438	5.88699
1101H	3.76983	6.58444	12.9432	3.30339	9.04205	4.81966	5.09238	10.8424	9.6338	12.1788	2.5656	2.00792	5.9215	1.81444	2.13431	2.15903	2.72186	2.40724	2.58777	2.17558	8.96051	9.50017	9.44645	10.6646	6.95129	8.64697	5.76349	3.09947	5.74008	4.69026	5.39856	4.49387	2.7278	1.85739	3.69187	5.0294	5.29257	3.00369	3.99544	2.9941	2.36927	2.39362	6.23283	4.35566	2.74648	2.5239	5.44676	4.19329	8.69481
1101Q	4.07804	5.83705	12.6924	3.29085	8.46864	3.53081	5.89333	8.50724	8.30747	11.8512	2.4865	2.06989	5.48907	1.89425	2.12524	2.06957	2.5576	2.32603	2.45053	2.24412	8.51406	9.54266	8.91122	10.5327	5.40148	7.35832	6.80889	2.68619	6.74535	4.73464	7.4545	4.34826	2.8066	1.84621	3.43385	3.7214	5.76855	2.92414	4.84291	2.93624	2.45724	2.42579	5.40735	3.474	2.60876	3.05499	5.04097	3.46661	6.72081
1101E	5.21938	4.72165	12.1445	3.26251	9.95655	2.35381	4.43905	6.1311	8.0388	10.8521	2.46642	1.99921	5.45495	1.86345	2.17723	2.03138	2.49279	2.39001	2.55838	2.16331	8.28186	7.67248	8.70107	8.81725	2.97964	4.39441	5.85886	2.94171	5.92315	6.49954	5.94917	3.42809	5.05321	2.8414	4.19705	4.60001	6.04405	5.45348	6.24403	5.14571	2.95872	2.57184	4.53889	5.55303	2.55113	2.76099	4.90615	4.84373	8.73108
1101G	4.28911	2.27125	10.9229	3.27796	10.4204	2.45534	6.22707	7.99712	8.36947	11.5037	2.45889	2.0102	5.5223	1.86837	2.61178	2.03477	2.58952	2.31215	2.63644	2.20728	6.18169	8.01859	6.77015	9.27003	5.08273	6.00644	5.92882	3.44954	4.52703	4.80084	5.37694	3.97741	3.34229	2.18421	4.40663	3.91634	3.61013	3.40919	3.7938	4.26215	2.39321	2.51645	5.84585	4.18556	2.82901	3.8593	5.42277	2.90264	9.12521
1102S	3.70992	2.03711	10.7515	3.30479	9.13923	2.97321	5.91473	12.3319	9.44166	11.9352	2.4655	2.14599	5.90824	1.89205	1.89298	2.49506	2.6812	2.29891	2.579	2.14477	5.64107	6.83478	6.87784	8.44823	4.24027	5.2229	7.46273	2.68331	8.22006	4.47268	6.67025	4.1498	2.94124	5.67698	3.17876	3.9427	3.94244	2.75136	6.09055	2.76032	2.68417	2.57795	4.83228	2.94066	2.42861	2.34483	5.79055	3.04476	6.1326
1103L	5.5406	4.03293	12.1364	3.28326	9.83921	2.64249	5.65083	8.98557	7.64654	11.8383	2.52925	1.98411	6.75897	1.72469	1.93162	2.17889	2.53744	2.35669	2.62653	2.09635	5.02201	6.08033	5.78763	7.1524	5.59911	7.62135	7.00171	2.14806	4.59678	2.47005	4.5071	3.32747	2.74596	2.86051	3.44839	2.56075	3.55127	3.06556	3.65949	3.03875	3.4053	2.89272	4.09425	4.07499	2.51802	2.66783	5.86253	3.71132	5.94817
1103K	3.891	6.15939	12.2812	3.27287	8.65105	3.01384	6.34464	8.18657	8.10972	10.6531	2.54534	2.06635	6.18126	1.86591	1.95952	2.14995	2.87569	2.29193	2.54404	2.05125	7.33923	6.96574	7.09592	7.66493	4.89512	6.32614	6.28199	3.69623	4.5276	3.93635	6.02673	4.76626	4.37047	1.97054	3.27592	2.68659	3.53042	3.96249	4.02135	3.54609	2.35391	2.59909	3.9177	3.67708	2.46074	4.28647	5.31253	3.33438	6.84317
1103N	4.03044	2.03648	10.784	3.30448	7.05876	2.09833	4.15205	6.86259	7.74294	8.8637	2.53665	2.18607	5.51863	1.85705	2.19685	2.05269	2.45322	2.25708	2.56693	2.1271	8.49697	7.53479	7.93414	7.91137	2.78164	4.02358	3.97563	2.18349	6.32762	4.25209	5.69203	2.48113	3.45409	1.93649	4.59112	5.59992	4.41795	2.73376	6.04649	4.27613	3.17923	2.3966	5.50371	4.34037	2.49779	2.35991	4.28169	2.2802	5.12664
1103G	4.0556	2.29738	10.7729	3.27883	8.53773	2.17656	3.49042	7.87301	7.61064	10.8838	2.54745	2.01903	6.09406	1.74696	1.88659	2.09364	2.60867	2.40576	2.51581	2.1503	7.00825	7.55082	6.7279	8.05718	7.06921	8.25782	5.17596	2.89621	3.98266	3.12161	4.72452	2.42344	2.95491	1.76563	2.93729	2.9005	2.90533	2.67927	4.62796	3.20272	2.38612	2.52225	3.34586	3.90286	2.47387	2.80817	5.15228	2.88425	6.46967
1104Y	3.99497	4.63179	11.3958	3.28251	8.21572	2.93699	4.82181	7.51729	7.01001	11.7131	2.42336	2.09247	4.83968	1.84172	2.0836	2.03113	2.55002	2.49792	2.48872	2.21465	7.70192	8.26728	8.20356	9.30696	5.62169	6.49956	4.17126	2.52493	6.09612	4.10002	4.79344	3.39778	4.69093	2.63016	3.74643	3.26053	4.90119	2.68853	5.14927	4.58927	2.41381	2.54187	3.29441	4.81019	2.45841	3.3577	4.30698	3.22433	3.78776
1104C	4.17298	5.30537	11.8097	3.29431	10.3875	5.55094	6.01276	9.55467	7.5841	11.0134	2.44502	2.06276	6.2546	1.74212	1.90266	2.65962	2.59838	2.36801	2.4442	2.20919	9.06919	9.40751	8.38391	9.40736	5.71958	6.70977	7.20688	4.73007	4.55091	3.19812	6.01585	4.30826	3.02093	1.74278	5.20366	4.5701	4.72607	3.43352	4.71077	3.37389	2.59247	2.51112	7.47813	2.98563	2.62558	3.02211	3.93577	3.70362	6.13752
1104H	4.81036	3.02321	10.8443	3.26866	9.5145	3.57658	5.6701	9.99885	7.74326	11.0465	2.55767	2.11741	5.46534	1.8744	2.07117	2.3568	2.53136	2.48294	2.6319	2.23036	6.93051	6.68862	7.27347	7.77526	7.43117	8.23909	6.7552	3.0926	5.80385	2.54653	5.66472	3.33665	3.43396	1.93399	2.51902	3.27566	2.45303	2.77672	4.14657	3.43306	2.4282	2.53342	4.52987	3.74923	2.45836	2.17276	2.94058	4.79083	6.68278
1104R	3.74003	2.0952	10.7526	3.3069	11.1801	3.05821	3.15663	8.21738	6.84548	10.0929	2.52372	2.10948	5.7645	1.73266	1.95268	2.0269	2.55237	2.45698	2.3568	2.07164	6.8322	7.56346	7.19161	8.52981	5.66823	6.79089	8.80486	3.47066	3.56294	4.84966	6.14365	2.62962	3.23095	1.85065	4.2614	4.45824	3.29564	3.13657	4.11402	3.12153	2.45562	2.59651	5.69189	3.46553	2.63921	3.55344	5.10765	5.11722	8.06528
1105C	3.75735	8.90803	13.4485	3.30333	8.88377	2.85797	4.93542	10.4112	8.23692	11.3621	2.56607	2.20749	6.03328	1.9133	1.92918	2.10931	3.11964	2.40184	2.60327	2.11512	8.10587	7.11048	8.23403	7.86963	4.0138	5.99732	5.48188	2.84249	6.10443	6.38265	5.11328	3.3284	3.31445	1.84356	3.82687	2.83457	5.74536	2.68858	4.6424	2.79238	2.36489	2.85881	3.7363	4.99442	3.66864	4.93881	6.00673	4.51826	7.69429
1105R	5.01929	3.62255	10.5795	3.29698	8.11854	2.85761	6.3477	9.95786	9.27996	10.5515	2.45684	1.9461	5.46544	1.76605	2.05943	2.25066	2.50543	2.41021	2.37066	2.22366	7.47186	7.12863	8.18098	8.6764	2.88034	4.48992	6.86994	2.51984	7.0382	3.98156	7.49779	3.43853	4.10205	1.98012	4.80365	4.86278	4.32934	4.3685	6.15815	4.13845	3.56831	3.01471	5.34937	5.51221	3.33023	2.06874	4.04669	2.5666	7.42941
1105D	4.14272	4.00742	11.9412	3.30574	10.6602	2.41981	4.81834	6.86388	7.55803	8.42567	2.45701	2.10232	6.40572	1.86624	1.94099	2.00639	2.74484	2.5077	2.53853	2.28362	8.18397	8.40238	8.25415	9.32116	3.70133	5.13917	5.47632	2.32687	5.30029	3.76199	4.45703	3.55016	4.83866	2.27895	3.90795	3.30209	4.34668	5.07993	5.1743	4.34866	3.1517	3.28462	5.30422	5.21319	4.81221	3.86751	4.58343	3.87175	5.19369
1106F	3.87676	3.16241	11.0329	3.28633	10.6653	5.11264	9.87815	11.4608	9.69053	13.432	2.57354	1.99924	6.56594	1.72267	1.83771	1.99368	2.67047	2.43429	2.44482	2.14733	6.9194	7.32697	7.8305	8.84025	4.43485	6.02814	5.55924	2.56913	6.6226	2.41035	4.26262	5.02269	2.89335	1.73849	3.15282	2.76497	3.79823	2.63992	4.41308	2.94209	2.4397	2.4355	4.21665	3.3237	2.35499	2.92418	4.39863	4.50002	5.04927
[truncated: 16 more columns]

## Sheet: Distances at Hydrophobic Pocket
	Average Distances in Å
Mutant	837-841	837-1076	837-1079	837-1097	837-1101	837-1352	837-1355	837-1356	841-1076	841-1079	841-1097	841-1101	841-1352	841-1355	841-1356	1076-1079	1076-1097	1076-1101	1076-1352	1076-1355	1076-1356	1079-1097	1079-1101	1079-1352	1079-1355	1079-1356	1097-1101	1097-1352	1097-1355	1097-1356	1101-1352	1101-1355	1101-1356	1352-1355	1352-1356	1355-1356	Continous Phenotype from Fitness Data	Number of contacts at the hydrophobic pocket
1076L	2.05774	6.17105	12.4156	7.00543	2.8383	8.92887	7.84266	8.68429	7.93794	14.4291	10.3183	4.02491	6.69036	8.73226	7.28655	2.99309	2.55698	2.97278	6.83086	2.94683	2.83011	6.57833	9.94892	11.9588	7.41588	6.82117	2.10724	7.37387	2.25128	5.15075	3.87337	2.58029	4.07981	2.48789	2.40782	1.35081	0.961077	18.6632
1076F	2.12141	5.57035	10.71	6.85766	2.65036	8.86915	7.46011	7.97384	6.63629	12.9049	9.93141	3.61683	6.5621	8.1428	6.18771	2.42583	2.65174	2.81469	6.12207	2.68288	2.42324	7.51144	9.89374	13.9578	9.50649	8.82243	2.23337	7.53301	2.40729	5.10301	3.87644	2.42352	3.58447	2.41948	2.22317	1.35134	0.412219	19.2494
1076Y	2.14946	4.63556	11.9544	6.48161	2.47581	8.57372	7.09405	6.80637	6.23105	14.441	10.2342	4.00808	6.51074	8.15305	5.78193	3.22369	4.01871	3.27069	6.79297	2.93283	2.88495	9.47684	11.2981	14.0435	9.69374	8.27466	2.206	7.92343	2.53671	6.20094	4.00348	2.35626	3.20266	2.43621	2.24947	1.35113	-0.069847	18.8751
1076K	2.07846	8.02361	11.1914	8.91014	3.14126	9.16567	8.21951	7.57893	10.7047	13.9447	12.8689	4.75422	6.88596	9.26115	6.64216	2.66967	4.7666	5.10123	8.99138	4.42649	5.15339	9.15709	9.30244	14.2322	9.60087	9.39026	3.59893	9.42033	4.20882	7.85456	4.3823	3.00706	3.27802	2.52932	2.25391	1.3498	-0.438301	15.9358
1076N	2.02909	4.36879	9.2388	6.58753	2.7881	8.70991	7.4677	7.39669	6.25894	11.984	10.2642	4.29507	7.0739	8.85517	6.29374	2.53907	3.96178	3.2953	7.90201	4.96742	4.00477	4.97404	7.82211	10.7309	6.15332	6.14767	2.19105	7.26557	2.33432	5.04439	3.6457	2.392	3.14688	2.54944	2.18052	1.35014	1.0185	20.6828
1076G	1.97214	7.5412	10.7946	8.38265	4.27358	9.77179	9.22474	9.51897	9.46678	13.078	11.2292	5.3296	7.54493	9.83982	7.80305	2.50379	6.98219	6.6177	11.3647	8.34997	7.19895	6.62277	8.71633	13.289	8.92608	8.80357	2.31721	7.60734	2.65106	5.71227	3.45429	2.35398	3.59328	2.54728	2.27778	1.35141	0.564398	14.6473
1077L	2.09563	5.40629	9.36895	6.49022	2.81845	9.23717	7.59211	7.33002	7.32074	12.5959	9.45502	3.68666	6.51772	7.92559	5.37094	2.37734	4.55696	4.7534	10.0805	6.55541	5.37289	5.02845	8.95787	13.0581	8.24675	8.32744	2.33155	7.4054	2.42018	4.62606	3.89575	2.36517	3.01429	2.45354	2.2313	1.3522	-1.00138	18.7701
1077C	2.11738	6.60232	9.89874	8.18944	3.87488	9.45969	8.65094	8.42526	7.31653	12.3865	11.1684	5.22369	7.37543	9.32762	7.03694	3.46741	5.85427	3.35645	7.68479	5.11378	3.62067	6.28088	7.62898	13.0449	8.80355	8.32137	2.06507	8.103	3.01504	6.00961	4.30091	2.43191	3.23993	2.52282	2.24315	1.34992	-0.807106	16.8908
1077R	2.02222	5.41389	7.96508	6.9203	2.79535	8.4314	7.29023	8.01054	6.02701	10.6215	10.262	4.2088	6.33827	8.26702	6.68267	3.88698	7.91352	4.63258	9.38056	7.09607	5.43446	5.0547	5.80945	10.3449	5.89319	6.3425	2.13283	7.55693	2.47976	5.78746	3.8652	2.31091	3.83089	2.50898	2.25505	1.35056	-1.88296	19.0127
1077N	2.0634	7.38603	11.6536	7.23454	2.945	8.95622	7.65708	8.78235	9.37488	13.7945	10.6639	4.5383	7.23425	8.76623	7.40467	2.62084	6.42229	5.20674	10.7163	7.19087	6.53769	6.41668	8.75523	11.8338	7.42376	6.86162	2.073	8.09974	3.07094	6.43393	4.20681	2.43034	4.11238	2.48296	2.15924	1.34919	-0.929012	16.2423
1077E	2.15392	7.88776	10.0548	7.60092	3.47012	9.19298	8.10557	8.10012	9.12004	13.2684	10.6515	4.66237	7.09948	8.94611	6.95825	3.58838	6.09332	5.29244	9.70748	6.5258	4.69298	6.99126	8.51807	14.2062	9.71747	9.67781	2.16619	8.09897	3.13215	5.67486	4.16251	2.47685	3.15647	2.50355	2.30421	1.35075	-1.67683	15.4009
1078A	2.05489	6.86382	11.7718	7.14566	2.80832	8.60982	7.33323	7.66956	8.95629	14.1634	10.322	4.01818	6.50056	8.27421	6.21281	2.54564	6.24423	5.61808	10.7148	7.05819	6.17535	7.17571	10.3	13.4086	8.61481	8.0227	2.41517	7.78539	2.74206	5.7118	3.64495	2.35099	3.6235	2.45618	2.28508	1.35111	-2.01725	15.9295
1078V	2.0596	5.76885	10.2615	7.74927	3.80379	8.97374	8.45751	8.84275	6.9112	12.1999	10.2972	4.36109	6.9341	8.92366	7.02825	3.01666	5.90659	3.83146	8.85828	6.17438	4.97185	6.16431	8.33577	11.9804	7.61978	7.37358	2.17191	7.19715	2.28493	5.461	3.29794	2.36705	3.44414	2.48533	2.33794	1.34932	-2.38603	17.6092
1078M	2.01374	6.65179	10.6555	6.63178	2.66119	8.68345	7.31554	7.69041	7.92615	12.7022	9.70211	3.77989	6.68352	8.15067	6.61059	3.20982	4.39126	4.63908	8.5409	5.18269	3.7284	5.78447	8.9466	11.7574	7.35808	6.79559	2.11565	7.06552	2.15965	4.66785	3.83694	2.37235	3.61026	2.38206	2.32627	1.35044	-1.00657	18.6792
1078W	2.20911	8.34938	12.1251	7.67237	3.53941	9.21884	8.29968	8.25049	9.79617	14.6238	10.6632	4.54509	6.69781	8.86864	7.21536	2.72762	5.45724	5.02174	8.89612	5.6413	3.91617	6.95138	9.34139	11.958	7.65837	6.18173	2.14873	7.25084	2.26938	4.70027	3.76604	2.3447	3.20023	2.43215	2.4399	1.34954	-1.53847	17.5241
1078S	2.04134	6.88546	8.94294	7.47414	3.30147	8.28064	8.08485	7.76704	7.24823	10.3076	10.3886	4.40818	6.12385	8.66271	7.15793	2.51433	6.86947	4.27277	8.46792	6.48055	3.56629	4.00652	4.72283	7.96349	4.15698	2.7583	2.12617	7.69923	2.34408	4.62705	3.48047	2.34625	2.88391	2.48438	2.95577	1.35131	-1.00199	20.6043
1078C	1.97954	8.09771	11.0375	7.53428	3.03632	8.62738	7.7769	7.81667	9.53664	13.3666	11.0749	4.79989	6.93627	9.16776	6.98818	3.55632	6.76588	5.84375	9.80606	6.54638	5.06473	6.59699	8.134	11.4607	7.13587	6.86184	2.10746	7.62067	2.45727	5.94949	3.783	2.34753	3.44517	2.54552	2.24042	1.35027	-1.88338	16.593
1078K	2.14716	8.36988	12.5532	7.98837	3.52977	9.02312	8.34205	8.24825	10.7001	15.4262	11.3576	5.21445	6.9956	9.29503	7.42054	2.63877	6.32825	5.59248	9.53945	6.17455	5.11837	8.51006	10.2004	14.0304	9.67862	9.18301	2.15993	7.75004	2.86054	6.23035	3.77455	2.34488	3.39838	2.45706	2.30496	1.34968	-1.02902	15.3857
1079A	2.12207	7.69598	11.4871	8.60078	4.11102	9.51195	8.90231	8.76067	8.73363	13.1879	10.9094	4.94138	6.93155	9.22333	6.83302	2.70188	5.53938	3.97487	9.18469	5.84187	4.80828	7.8421	8.61199	13.5496	9.41148	8.89639	2.21876	7.46011	2.40836	5.38589	3.79537	2.29759	2.8904	2.57598	2.18788	1.35021	0.998868	16.2794
1079N	2.09614	7.49292	12.0525	6.23096	2.59411	8.96383	7.19963	7.19422	9.14544	14.8299	8.91383	3.1051	6.76047	7.74304	5.45172	3.82618	4.26116	6.07395	9.56581	5.45219	5.11768	7.15886	11.353	14.6029	9.7787	10.0988	2.11403	7.09866	2.29066	4.87273	3.81212	2.42629	3.08188	2.46952	2.09311	1.34931	0.804534	17.1805
1080L	2.01423	9.0941	12.8371	8.34031	3.84206	9.14096	8.84185	8.82411	11.0172	15.4954	11.2252	5.23128	7.02455	9.5085	7.5023	2.6427	5.99395	6.05594	10.7849	6.78211	6.24023	6.79695	9.6906	13.4122	8.48582	8.74008	2.08853	7.34139	2.41805	5.62206	3.39782	2.3235	3.11531	2.48038	2.40555	1.34931	0.824321	15.0367
1080W	2.08969	5.50393	10.5472	8.11389	3.76125	9.31856	8.31781	8.76549	6.71483	11.5806	10.8732	4.65351	7.0623	8.88698	7.383	3.80813	7.08644	3.9286	8.69522	6.09755	4.68386	8.33122	8.87444	11.3836	7.9308	6.2259	2.18135	7.40275	2.34426	5.65941	3.51625	2.30316	3.70272	2.44491	2.4813	1.35142	-2.14396	17.2643
1080K	2.1439	6.06477	12.4832	7.82151	4.02472	9.6422	8.70765	9.19861	7.25702	13.4048	9.88982	4.06225	6.77023	8.67107	6.47213	4.06808	5.91161	4.75189	10.2454	7.34607	6.68341	8.25908	10.5139	14.3159	10.1562	9.37592	2.11894	7.05436	2.23101	5.17394	3.35759	2.37016	3.26062	2.46086	2.18023	1.3501	-2.0201	16.5815
1080N	2.02158	6.45519	10.4938	6.88939	2.84949	8.95265	7.46088	8.31292	8.11179	12.2603	9.99146	3.83435	6.70909	8.19531	6.85537	3.31112	6.19501	5.5308	10.2257	6.98312	5.73025	6.21079	8.46113	11.3147	6.9801	6.16868	2.36076	7.31104	2.41858	5.13717	3.78517	2.39468	3.99328	2.44339	2.3521	1.35048	-1.09277	17.3508
1080D	2.05531	6.66988	11.5409	7.79938	3.82608	9.53328	8.68562	8.56296	7.08233	12.7287	9.96409	4.03049	6.91084	8.82456	6.33317	3.4135	6.09056	5.14172	9.784	7.33859	5.31123	8.0552	10.2084	14.1448	9.95324	8.89182	2.32317	7.04762	2.23837	4.64128	3.31438	2.44366	2.92177	2.47795	2.21679	1.35068	-0.375529	16.0689
1081A	1.97458	6.59886	6.89185	6.57688	2.53732	8.79657	7.1863	6.90182	7.15935	9.18139	9.77155	3.52271	6.35785	7.83549	5.53847	2.37102	6.52404	5.53732	9.30408	6.68312	4.3628	3.51464	4.79291	9.06662	4.96824	4.81753	2.24467	7.2465	2.28089	5.05406	4.02141	2.35712	3.21512	2.47555	2.21956	1.35067	-2.00983	20.2102
1081M	2.08493	5.59398	9.51931	7.01068	2.93523	9.26158	7.91949	7.68046	6.76815	11.1306	9.77042	3.9753	6.85109	8.56868	6.11989	2.40519	5.91803	4.97688	10.3473	7.66146	5.92906	5.6968	8.01696	11.986	7.92489	7.43268	2.59457	7.73663	2.62185	4.84862	3.90776	2.5246	3.06413	2.44161	2.14992	1.35085	-0.99055	17.9724
1081Y	2.04522	9.92393	12.7385	6.93974	2.69277	8.86936	8.31197	8.74013	10.3289	13.8674	10.7445	4.55031	6.92711	9.15728	7.04042	2.47386	5.8559	6.48432	8.52996	4.56502	4.00093	8.74291	10.1486	12.9597	8.66763	8.19483	2.06963	8.27418	3.27329	6.92992	4.38395	3.10668	4.47716	2.53733	2.21505	1.34975	-1.92672	15.2374
1081S	2.10312	7.40533	10.8231	6.50027	2.52839	8.45817	7.44227	7.9837	9.03472	13.355	10.0243	4.02537	6.62281	8.72643	7.35285	2.84808	5.35098	5.23782	8.23611	4.88415	3.53859	7.18551	9.64546	12.9539	8.50064	7.70433	2.15081	7.39029	2.40553	5.3034	3.65706	2.6092	3.98747	2.48545	2.37773	1.35059	-1.57304	17.2964
1081H	2.0524	5.18896	10.1367	6.8857	2.70384	9.08251	7.83036	8.07629	7.71486	12.7123	10.2212	4.14604	6.61097	8.19655	6.09265	2.66542	5.31057	3.96155	10.4584	6.91141	6.34334	5.38397	8.4095	12.7817	8.05899	8.34569	2.16367	8.25494	3.16508	6.28657	4.5582	2.57063	3.63217	2.44051	2.19078	1.3509	-1.02224	17.3685
1081N	2.05427	6.4125	11.519	6.66516	2.75019	8.57246	7.50091	7.52561	8.79673	13.7727	9.84345	3.93828	6.78443	8.71208	6.70563	3.11206	4.8097	5.22832	9.81657	6.12495	5.45739	7.68622	10.4813	13.1821	8.84659	8.13189	2.15497	7.19546	2.3127	5.46081	3.47621	2.5066	3.41904	2.4823	2.15591	1.34888	-1.84907	17.1566
1082L	2.05518	5.78975	9.74764	7.06612	2.94954	8.9998	8.0432	8.49293	7.44196	12.4713	10.6129	4.90582	7.41935	9.17904	7.9518	2.7652	5.33892	3.41307	8.63463	6.14698	4.53859	4.94326	7.35628	12.0532	7.58852	7.37617	2.18809	8.21772	3.10278	5.80979	4.21031	2.55584	3.59604	2.47218	2.32233	1.35261	-1.71194	17.4819
1082M	2.03255	5.98213	10.1488	7.85357	4.06626	9.48526	8.67725	8.24342	8.39774	13.0879	11.1654	5.31414	7.60651	9.86606	7.93321	2.5015	4.66112	4.11503	8.99415	5.8813	4.43322	6.17427	8.82436	11.7972	7.6198	6.52124	2.18085	7.3938	2.448	4.92251	3.38186	2.36813	3.34393	2.59014	2.34973	1.35025	-1.06881	18.183
1082C	2.03683	6.57611	10.4377	7.51472	3.15905	7.75391	7.92662	6.986	8.66747	13.3851	10.989	4.93698	6.47904	9.38293	7.16224	2.53202	5.98372	4.33644	8.50332	6.01619	3.86912	5.39918	7.88424	11.3366	6.76852	6.373	2.08686	7.56477	2.50292	5.23255	3.05702	2.42628	2.6154	2.46793	2.38061	1.35098	-0.83839	18.2426
1082K	2.04701	5.86031	11.0337	7.56022	2.68898	9.27313	7.56091	8.06877	6.91784	12.1479	10.6575	3.6912	6.94119	8.10839	6.18158	2.99066	6.5417	4.2766	10.1212	6.66863	5.70335	9.2431	9.77294	14.0167	10.0465	8.70578	2.98361	8.11541	3.19807	6.10843	4.44071	2.52255	3.5739	2.44521	2.16734	1.34939	-1.00837	16.3525
1082Q	2.0196	6.50308	10.7979	6.72095	2.66842	8.349	7.40983	6.8713	8.50639	13.9321	10.1932	4.12204	6.692	8.40465	6.0237	3.07365	5.5762	5.21588	9.75841	6.55646	4.70624	6.20512	9.79767	13.1507	8.31816	7.91272	2.0487	7.16537	2.33708	4.80609	3.61582	2.38354	3.1428	2.38228	2.39134	1.35081	-0.894817	17.7465
1082E	2.03593	5.9091	10.5727	6.95408	2.71442	8.79136	7.41085	7.2983	8.04055	13.1772	10.6521	4.38318	6.99807	8.77049	6.67506	3.23241	5.38633	4.0678	8.7687	5.37031	4.22116	5.86454	8.49988	11.386	6.80807	6.44123	2.21378	7.80763	2.68241	5.85757	3.86553	2.35648	3.40061	2.4767	2.28176	1.34949	-0.678545	17.8733
1083L	2.02006	5.6124	9.49431	7.08476	3.23009	8.21347	8.01609	6.97414	6.97477	12.4139	10.0973	4.17898	6.37995	8.83636	6.48492	3.11026	6.16045	4.29016	8.82761	6.86734	4.08849	5.92285	8.262	12.1367	7.74847	7.2258	2.08343	7.48309	2.39107	5.01318	3.09368	2.44142	2.63399	2.46821	2.39197	1.35087	-2.10657	18.0624
1083V	2.05408	6.9871	11.3903	7.13007	2.72692	8.77125	7.71897	8.5172	7.88272	13.7284	10.7601	4.4463	6.59555	8.4979	6.61445	3.6644	4.73423	4.03544	8.17988	4.7632	4.40759	6.52586	9.22356	13.4964	8.87767	8.62916	2.46503	8.29725	3.08195	6.23222	4.47796	2.69032	4.17764	2.45278	2.21943	1.35155	-0.992	16.6692
1083W	2.0883	4.78599	9.91931	6.36248	2.63032	8.81281	7.27675	7.59955	6.69208	12.4775	9.00125	3.02178	6.15855	7.43471	5.53248	2.92196	5.29774	4.45875	10.0812	6.57054	5.79306	7.24177	10.0307	14.2364	9.5718	9.44267	2.14041	7.40292	2.26973	5.40056	3.74873	2.37909	3.41597	2.43927	2.3021	1.34945	-1.9381	18.4556
1083K	2.00314	6.50551	10.4591	7.04238	3.08328	8.85999	7.6667	7.41526	7.48519	12.4642	9.78199	3.74409	6.83282	8.3179	5.80046	3.06634	5.24544	4.78855	9.21746	6.13188	4.38785	5.25813	8.51588	11.9647	7.33596	7.16623	2.13757	7.06651	2.16022	4.87815	3.52777	2.31217	2.90013	2.50448	2.16153	1.3504	-1.62907	18.5579
1083R	1.95114	7.26073	8.55264	7.01624	2.85456	8.3782	7.34679	6.89129	8.14002	11.0757	10.6508	4.42994	6.73727	8.80534	6.10794	2.30603	7.06828	5.86762	10.1469	7.48415	5.03994	4.81191	6.38943	10.3062	6.12781	5.70292	2.18626	7.10581	2.22568	4.89406	3.48693	2.28663	2.86035	2.44526	2.19903	1.35125	-0.896622	17.5606
1083N	2.1543	4.71217	9.89699	6.17248	2.48632	8.54593	7.08531	7.05929	6.68082	11.7659	9.72831	3.96343	6.51932	8.05392	5.9951	3.28933	5.29868	4.18978	8.82472	5.90175	4.3894	7.32283	9.07466	12.3185	8.21869	7.30593	2.09352	7.67206	2.70741	5.59415	4.00149	2.42693	3.30296	2.46033	2.21654	1.35001	-1.06295	19.0309
1083D	2.12872	5.99671	10.4269	7.50139	3.48379	9.16959	8.42611	8.67428	7.72696	12.7911	10.4481	4.58626	6.72779	8.9256	6.98733	2.51715	4.24764	3.50689	9.30705	6.02534	5.54575	5.94625	8.31673	12.766	8.45938	8.38398	2.2687	7.97485	2.751	5.61421	3.82475	2.42505	3.18931	2.46495	2.26923	1.35062	-1.45063	17.1386
1084I	2.10832	5.91674	9.74648	7.32633	3.45207	9.73462	8.13917	8.67426	6.77457	11.7703	9.77362	3.72653	7.09556	8.55848	6.51559	2.74086	4.90406	3.98936	9.06857	5.93556	4.7583	5.2399	8.45182	12.471	7.99872	7.93689	2.39094	7.45519	2.5093	5.10908	3.69723	2.41986	3.47704	2.54798	2.11447	1.34924	0.978927	17.8105
1084M	1.99639	7.98344	12.1438	7.12844	2.85837	8.82525	7.78157	8.70107	9.52486	14.7537	10.6607	4.51409	6.88662	8.88318	7.62032	3.54018	5.42451	5.26366	8.95118	5.43584	4.19668	8.36815	10.6082	14.4443	9.87103	9.17339	2.0439	7.51972	2.38553	5.57721	4.10287	2.44204	4.10363	2.49591	2.37555	1.35055	-1.00195	16.4064
1084R	2.04664	6.61812	11.4158	7.64935	3.18001	8.89999	8.22419	9.08603	8.82088	13.7765	11.0608	4.77178	7.26778	9.29252	7.87188	2.59006	4.84222	4.3986	10.1741	6.52747	5.94999	7.06304	9.72444	14.3158	9.94923	9.42101	2.21692	8.04961	3.07271	5.73306	4.21354	2.58409	4.15987	2.5083	2.30636	1.35128	-0.271106	15.6468
1084N	2.66978	7.60981	12.1657	7.05748	3.86998	9.54272	8.24243	8.33983	9.52067	15.4001	10.1758	4.57009	7.03309	9.04586	6.72309	3.76002	3.74213	4.07087	8.2599	4.7486	3.92349	6.08658	9.94571	13.2023	8.57375	8.48593	2.11565	7.07516	2.13708	4.91491	3.43146	2.38176	2.62574	2.52704	2.11752	1.35046	-1.02182	16.8007
1084D	2.06744	6.66781	10.8218	7.01926	3.05719	8.78842	8.20353	8.70275	8.56106	13.4226	10.2924	4.34266	6.93266	9.1677	7.68029	2.44006	5.22945	5.11262	10.1803	6.69208	5.8982	5.58734	8.75188	12.3289	7.69119	7.68215	2.08407	7.18021	2.30222	5.10283	3.51736	2.72761	3.79606	2.47079	2.50984	1.34993	-0.787007	17.4488
1085L	2.02918	6.42589	8.95567	6.64707	2.6763	9.03642	7.22608	7.75835	7.87149	11.2211	9.30269	3.39717	6.72973	7.74224	5.81336	2.74352	3.18834	4.33439	8.98302	5.03277	4.59403	3.89298	7.19507	10.6762	6.06669	6.17724	2.45885	7.4565	2.45466	4.77637	4.26642	2.38442	3.44355	2.38552	2.23871	1.35031	-0.537535	20.3497
1085Y	2.05457	4.99355	9.92082	6.58042	2.48245	8.33387	6.92133	7.21301	7.06902	12.4538	9.75645	3.45064	6.28086	7.9111	6.58018	3.0743	6.18994	4.89143	9.35459	6.33281	4.6969	6.60424	9.38602	12.1072	7.71583	7.11324	2.43226	7.22051	2.34835	5.30917	3.48227	2.36312	3.88633	2.48217	2.33601	1.34982	-1.00442	18.4925
1085W	2.05882	8.09832	10.1853	6.55701	2.45363	8.23097	7.03414	6.38453	8.98641	12.7596	10.1602	3.84819	6.40243	8.20896	5.83454	3.4738	7.0641	6.23467	8.95023	6.44231	3.74903	5.48153	8.01615	10.781	6.23748	5.6344	2.19362	7.13496	2.12066	4.90222	3.70381	2.35256	2.83533	2.46664	2.28635	1.35077	-0.967573	18.4029
1085S	2.46539	6.98409	10.7199	7.08417	2.78938	8.56815	7.41672	7.30274	9.39919	14.2603	10.6225	4.33159	6.12423	8.58002	6.13558	2.41849	5.34815	4.7228	8.76752	5.28388	4.03441	4.92744	8.54929	11.3305	6.49834	6.74976	2.1953	6.99593	2.23698	5.23249	3.50307	2.34506	2.97578	2.50505	2.19999	1.34959	-1.91179	18.6155
1085Q	2.03896	7.48549	10.6473	6.68887	2.65289	8.25652	7.35868	8.6706	9.13125	13.6171	10.6892	4.67012	7.05523	9.20172	7.94183	2.77764	4.69899	4.57897	7.79365	4.14543	3.53669	4.38443	7.93311	10.2204	5.3993	6.09297	1.98451	7.19979	2.32792	5.99988	3.66314	2.53747	4.49845	2.53381	2.33254	1.35055	-0.994297	18.1778
1085N	2.00331	5.99596	9.69784	6.26008	2.46987	8.31441	7.02873	6.79607	7.24843	12.0779	9.78727	3.55774	6.60222	8.27531	5.95588	2.41443	5.7752	5.27355	10.1983	7.40131	5.52919	5.7427	8.66172	12.4603	8.08753	7.42907	2.45707	7.18262	2.23319	4.23162	3.58138	2.47841	2.97324	2.46152	2.21028	1.35209	-2.01204	17.5768
1085D	2.03273	6.07429	9.484	6.97243	2.77801	8.59578	7.67538	7.0075	7.47855	11.7151	9.96463	3.84195	6.37011	8.2398	5.91221	2.37983	5.95475	4.77935	9.62548	6.54306	4.67451	5.32929	7.91599	11.6741	7.0297	6.85638	2.18074	7.61737	2.47131	5.36444	3.66911	2.40331	2.93567	2.42367	2.34282	1.3509	-2.00415	18.1729
1086I	2.02309	6.75533	11.5078	6.26234	2.72521	8.79569	7.5366	7.52828	8.57624	13.3873	9.82196	4.25571	6.78652	8.50107	6.0507	2.92419	5.63488	5.38922	10.8355	7.32061	6.17737	9.00354	10.5057	15.5208	11.3782	10.469	2.22943	7.93758	2.89826	5.73168	4.15724	2.37866	3.02665	2.51339	2.12032	1.34982	-0.827691	15.5807
1086W	2.08981	6.48592	10.5418	7.05631	3.00864	8.83643	7.53119	6.92797	7.9698	12.4342	9.49285	3.31005	6.18308	7.54064	5.27308	3.09574	5.92146	5.89168	9.50502	6.04841	4.5155	7.63909	10.1999	13.2164	8.92742	7.91338	2.14746	7.06614	2.22311	4.47303	3.3719	2.32199	3.04984	2.34732	2.31979	1.35058	-0.825249	18.0974
1086S	2.09569	7.11946	9.73499	6.87844	2.81607	8.86334	7.71374	7.93444	8.63079	13.14	10.3053	4.2287	7.00285	8.66899	6.94695	3.34006	4.77545	4.83497	8.25747	4.98872	3.80679	6.68766	9.01476	13.3576	8.93184	8.57867	2.15188	7.2919	2.3659	4.9408	3.82791	2.51951	3.4031	2.41204	2.27656	1.35131	-0.999307	17.2383
1086R	2.1351	7.03893	8.1367	7.20405	3.16535	8.46155	7.6574	7.73029	7.5505	11.1983	10.5914	4.52206	6.16342	8.74783	6.32803	2.466	7.691	5.53198	8.98866	6.73879	4.26348	4.79672	6.46389	10.661	6.21441	6.26984	2.08247	7.12095	2.18356	5.44973	3.37071	2.29998	3.14824	2.51245	2.26059	1.35167	-0.922843	17.9236
1086N	1.95649	7.36699	9.86756	6.62932	2.78418	8.8546	7.43288	7.83233	8.42478	11.7514	10.0159	4.05816	6.87748	8.47983	6.52716	3.78382	4.43887	4.52617	8.25955	4.76627	3.80845	7.97593	9.23371	14.1284	10.2308	9.46874	2.13211	7.19656	2.2422	4.93887	3.93875	2.3579	3.39343	2.45291	2.17187	1.35006	-0.815828	17.6347
1086E	2.16248	7.92738	10.5084	8.04737	3.90846	8.75685	8.54456	8.55438	9.66017	13.3264	11.0175	5.10415	7.00477	9.53469	7.75424	3.47792	4.30086	4.46305	7.52199	4.40832	3.06606	6.75703	8.88404	12.8108	8.60175	8.15696	2.20458	7.11668	2.26101	4.89144	3.00862	2.25735	3.46926	2.50266	2.2609	1.35049	-1.09426	16.8948
1087V	2.0297	6.51919	10.9388	6.73441	2.44316	8.98388	7.24898	8.66647	8.54449	12.961	10.1194	3.91247	6.9456	8.27514	7.04914	2.51518	4.2508	4.88348	9.71754	5.81808	5.84339	7.76628	9.85761	13.8921	9.59816	9.23216	2.13759	7.13341	2.31782	5.46769	4.30782	2.49535	4.66759	2.50504	2.13647	1.34999	-1.01235	16.0812
1087M	2.08567	5.24932	8.3283	6.19056	2.46668	8.19373	7.13343	6.5539	6.44384	10.7225	9.93454	3.95045	5.9672	7.99833	5.53454	2.36551	6.00013	4.53611	9.51525	6.77653	4.53688	4.5267	6.56916	10.3617	5.78851	5.50539	2.20764	7.99163	2.71102	5.46987	3.73133	2.40244	3.02944	2.44431	2.35896	1.35126	-2.04522	20.6371
1087Y	2.00312	4.54935	8.90086	7.14441	3.30776	8.87886	8.04263	8.49544	6.76475	11.3379	10.5901	4.7068	6.89823	9.10209	7.13787	2.45826	4.68484	2.82158	8.46161	5.79118	4.80113	5.27154	7.1078	11.3704	7.0476	6.78556	2.27891	7.37753	2.44474	5.06563	3.66357	2.39675	3.44759	2.47184	2.26087	1.35164	-1.3921	18.3818
1087K	2.02007	6.28848	9.54671	6.29569	2.53585	8.74517	6.92975	7.7655	8.01009	12.6947	9.89029	3.85352	6.38301	7.81445	6.15433	2.96254	5.41837	5.04473	9.18161	5.39163	4.96556	6.87294	9.37433	13.4321	8.74528	8.8649	2.08717	6.83444	2.13272	5.13715	3.85739	2.27054	3.74791	2.41555	2.18514	1.35034	-2.01711	17.9346
1087N	2.01281	6.80903	9.87196	7.18679	3.57499	8.9256	8.2231	8.13665	7.68333	12.4916	10.1006	4.26489	7.18549	9.36785	7.17978	3.27639	4.60164	4.05883	7.32489	4.76682	3.08196	5.23883	8.65063	12.4144	7.93256	7.75453	2.20466	7.30941	2.38072	4.71297	2.87067	2.46791	2.86505	2.51581	2.22902	1.35048	-1.56456	17.8103
1087G	2.08864	8.66509	11.8043	7.25677	3.00636	8.70504	7.78785	7.69289	9.81244	14.0258	10.2197	4.04297	6.58673	8.59185	6.39611	3.05521	6.73982	6.8207	10.8531	7.58925	6.0528	8.68869	10.728	14.8327	10.7725	10.1476	2.28424	7.40029	2.37513	5.02776	3.49931	2.39032	3.19233	2.44295	2.2364	1.34978	-1.88545	16.2272
1088A	2.09235	7.2036	12.5224	6.74959	2.7432	8.4976	7.50968	7.02898	8.31442	14.3268	10.2006	4.20762	6.86514	9.0145	6.58118	3.72877	4.87213	5.04095	8.07651	5.26967	3.43714	7.70397	10.6562	13.309	9.12796	8.04887	2.63263	7.32495	2.37555	5.10786	3.31726	2.54052	2.85273	2.53888	2.18073	1.34923	-0.951645	17.0049
1088V	2.03256	7.22199	9.9097	7.49072	3.38216	9.11496	8.27301	8.4281	8.56922	12.1689	10.2823	4.23674	6.8413	8.68193	6.62976	2.43649	4.70807	4.63757	8.62431	5.24148	4.33023	4.98342	7.49672	11.8418	7.34557	7.42016	2.38491	7.55158	2.53033	5.44911	3.74769	2.49983	3.42757	2.43784	2.21912	1.35102	-1.55895	17.8526
1088W	2.01499	6.3131	11.1343	9.29262	4.91075	9.70385	9.60365	8.92321	7.99242	13.4641	11.7689	5.71052	7.50683	9.96813	7.31958	3.6351	5.28792	3.37319	9.19704	6.16174	5.19364	9.12709	9.68871	14.9518	11.103	10.2388	2.10405	7.58573	2.35005	4.95553	3.62381	2.35103	2.76915	2.45221	2.2366	1.35169	-2.11374	15.9456
1088S	2.06937	6.08042	9.79298	7.49341	2.86765	9.16856	7.4871	8.43178	7.68932	12.5338	10.3193	3.69821	6.95019	8.21631	6.91355	2.56527	5.82636	4.76086	9.89971	6.18736	5.68096	6.75873	9.34137	14.147	9.51701	9.6081	2.70057	7.46671	2.50972	5.27954	3.87761	2.37491	3.97267	2.43313	2.2213	1.35143	-1.95041	16.425
1088H	1.98359	6.04263	11.0773	7.86137	3.39424	9.06533	8.05845	8.06898	8.2107	13.463	11.1929	4.77205	7.19054	9.03069	6.99316	2.67101	5.89155	4.45051	10.0771	6.86001	5.57861	6.83941	9.21213	13.0566	8.46528	8.05189	2.35994	7.55509	2.42747	5.34946	3.78463	2.33068	3.18906	2.40464	2.29904	1.34974	-1.63208	16.4982
1088E	2.15751	6.54603	11.1492	7.51356	3.15291	8.55146	7.97457	7.70893	9.75589	14.8048	11.4683	5.2177	7.10356	9.53296	7.19461	2.76088	6.42599	5.53838	10.1845	6.90217	5.86757	6.93242	9.69413	13.2658	8.7326	8.38595	2.15646	7.71115	2.52122	5.78601	3.55442	2.39319	3.4591	2.45451	2.22658	1.35112	-1.75416	15.2315
1089Y	2.0023	5.77753	9.96136	7.23796	2.76962	8.28331	7.55975	7.40678	7.98134	12.941	11.0836	4.69595	6.63285	9.04998	6.43867	2.30444	6.65969	4.69189	9.83	6.98611	5.90572	6.76181	8.54435	12.6718	8.23957	7.75351	2.22862	7.77448	2.6021	5.89899	3.73386	2.43132	3.37058	2.50562	2.19554	1.35143	-1.46319	16.5017
1089H	2.0324	5.12274	7.73858	5.98887	2.42448	8.135	6.99795	7.19975	6.53645	10.9436	9.35242	3.64413	6.29725	7.82346	5.99478	2.74372	5.73609	4.47269	9.47531	6.58668	5.25858	4.45733	6.84633	11.66	6.96152	7.75855	2.27573	7.38739	2.47178	5.24234	3.8325	2.42149	3.55267	2.42905	2.2445	1.35118	-0.685886	19.6664
1089R	1.97105	7.85953	11.9497	7.25237	2.80708	7.66834	7.5158	6.44619	8.63207	13.1806	10.4707	4.21645	5.99707	8.46177	5.95419	2.51556	6.04753	5.82349	9.1439	6.27423	3.79514	7.24359	9.53364	11.949	7.75793	6.41586	2.23032	7.72777	2.48149	4.99469	3.16017	2.37739	2.74582	2.46746	2.48331	1.35126	-1.26516	17.9242
1089Q	2.06762	6.80475	10.1116	6.65693	2.6567	8.55521	7.42029	6.66071	8.69596	13.7017	9.91017	3.7109	6.67418	8.35425	6.18874	3.13971	6.36781	6.33316	9.76845	6.89708	4.7012	7.69936	10.609	14.6195	10.2465	9.67292	2.2796	7.48765	2.41972	4.90289	3.53065	2.42957	2.96995	2.43856	2.283	1.35094	-0.847528	16.6585
1089G	2.03004	5.2201	9.27195	7.28011	3.16879	8.88467	7.80149	8.11792	6.81222	11.9993	10.5387	4.48368	6.59443	8.76666	6.84465	2.84699	6.0365	3.26776	8.36376	5.55609	4.47866	6.59811	7.46824	11.7387	7.4303	7.30818	2.11583	7.06206	2.24307	5.59626	3.57606	2.27317	3.40822	2.53279	2.19297	1.35036	-0.782742	18.9279
1090K	1.9937	6.78983	9.02005	7.04856	2.8846	9.30236	7.74419	7.76536	7.98867	10.8944	10.1646	3.9799	6.94156	8.31852	5.97212	2.40834	5.42405	4.69081	9.02793	5.80512	4.2925	5.42119	7.15184	11.1579	6.91722	6.62535	2.07927	7.08448	2.22613	5.04652	4.14965	2.40178	3.25298	2.40396	2.15034	1.3513	-0.824253	18.6836
1090E	2.10924	4.99736	9.44424	6.3618	2.46201	8.62462	6.9067	7.10284	6.49036	11.7983	9.59334	3.38357	6.69802	7.89299	6.00553	2.63374	5.99288	4.97777	10.0234	7.11391	5.46603	7.094	9.47831	13.3893	9.05143	8.35573	2.30058	6.97339	2.25793	4.62086	3.63052	2.33303	3.31483	2.46126	2.20539	1.34973	0.0948633	17.878
1090G	2.16302	4.86388	8.97929	6.66597	2.75422	8.32487	7.2553	7.96301	6.23293	11.1692	8.98545	3.22352	5.89218	7.49058	6.20332	2.45022	5.42236	3.97792	9.0123	6.00284	5.01874	6.87298	8.70604	13.3359	9.03092	8.6616	2.1582	7.05815	2.27181	4.77396	3.23503	2.38771	3.69026	2.43346	2.3043	1.35055	-0.0791379	18.8322
1091A	2.04678	5.01038	8.91671	6.63369	2.69196	8.47383	7.36693	7.16945	6.49321	11.0966	9.82046	3.88086	6.66413	8.3731	6.11504	2.4193	4.85646	3.58664	8.37222	5.66869	4.11859	3.94787	6.75991	9.40329	5.23424	5.33269	2.23756	7.00444	2.22848	4.81848	3.60412	2.36873	3.16577	2.46268	2.14801	1.34999	-0.59215	20.8779
1091W	2.106	7.36201	10.2792	6.98194	2.68841	8.72946	7.12659	8.85539	8.4205	12.7924	10.0903	3.67885	6.62233	7.80702	7.43606	2.90265	4.39493	4.79265	7.56014	3.68821	3.08896	3.73365	7.82062	10.0988	5.20398	5.91118	2.28284	7.48763	2.69134	5.61455	3.80178	2.33494	4.70429	2.4319	2.56141	1.35082	-1.13981	19.1177
1091K	1.96048	7.60428	13.0573	6.96216	2.75282	8.7009	7.65953	8.5215	9.55908	15.6509	10.2683	4.17928	6.95798	8.78328	7.32511	3.80038	3.81404	5.179	9.40032	5.5169	5.02999	7.42559	11.2592	14.4004	9.59994	9.61818	2.23734	7.27944	2.37971	5.15928	3.59398	2.48768	3.98645	2.44901	2.30884	1.35062	-0.580753	15.6737
1091N	2.02866	6.56031	11.2317	7.7332	3.21986	9.27828	8.2941	8.96119	8.35507	13.534	10.7834	4.62157	7.01465	8.90712	7.63853	2.83033	3.78399	3.34029	8.74499	5.09258	4.52389	4.69319	8.25906	12.0061	7.17214	7.26473	2.38268	8.15864	2.99273	5.71396	4.34829	2.50871	3.73491	2.44825	2.41027	1.35081	0.999426	17.8369
1092W	2.09188	6.35229	8.87622	7.31165	3.33945	9.08481	8.09412	7.846	7.2534	11.1976	10.195	4.21423	6.87942	8.9116	6.73923	3.09702	4.79681	3.58435	8.19722	5.22606	3.55558	4.437	6.57298	10.2357	5.73871	5.95856	2.18925	7.32675	2.41403	5.18744	3.49655	2.43281	3.04794	2.53819	2.38882	1.34893	0.960594	20.0291
1093M	2.05407	6.56758	10.1412	6.79566	2.85801	8.14705	7.41563	6.72692	7.55458	12.174	9.69506	3.6803	6.24593	8.18264	5.6619	2.6384	5.25864	5.19501	8.93774	5.90164	3.96432	5.01951	8.47606	11.1755	6.6749	6.40832	2.34454	7.43011	2.45667	4.81106	3.1632	2.35854	2.83291	2.47919	2.26483	1.34976	0.987305	19.5245
1093Y	2.01631	6.23685	10.7047	6.5469	2.6261	8.68811	7.41165	7.65526	7.78878	13.3808	10.0139	3.95662	6.76511	8.5189	6.33242	2.77246	4.91227	4.74108	9.02782	5.75831	4.53453	6.32379	9.5081	12.4164	7.79578	7.51777	2.3354	7.11047	2.43847	5.11742	3.76225	2.63709	3.66037	2.51625	2.18787	1.34986	0.872247	18.2931
1093W	2.08864	7.59983	8.38248	6.93262	2.99787	9.12507	8.31223	8.7992	8.74574	11.0396	9.97959	4.31966	6.87422	8.69149	6.95204	2.3984	4.36485	5.46916	8.12021	4.8242	4.00582	4.63338	7.26137	10.883	6.61728	6.84063	2.71508	7.7403	3.21695	6.09326	4.01022	3.01399	4.67207	2.46014	2.24182	1.35038	0.547509	18.406
1093E	2.08565	7.04266	9.59572	7.7022	3.65291	9.49964	8.14527	8.78188	7.52569	11.732	9.81405	3.52696	6.73555	8.07243	6.1895	2.72983	3.9335	4.28726	8.95443	5.15937	4.90667	5.19029	8.55534	12.5141	8.01551	8.07783	2.54616	7.80163	2.81785	5.42998	3.62644	2.33094	3.3895	2.51167	2.13926	1.35032	-0.265619	18.4809
1094L	1.9828	7.49205	11.687	6.40102	2.38914	9.19337	7.1744	8.12678	9.25301	14.3818	10.0639	4.09689	7.01614	8.08721	6.69347	2.90989	4.64448	5.04934	9.22938	5.30311	4.66616	6.94295	9.79521	14.0876	9.48608	9.57734	2.06651	7.93362	2.81497	6.05649	4.93329	2.54279	4.43268	2.48836	2.15832	1.35065	-0.760591	16.4773
1094Y	2.02895	5.86736	9.6658	6.94152	2.79779	8.45103	7.26664	6.98584	7.03354	11.8174	9.57762	3.35928	6.02082	7.68744	5.37396	2.41598	6.70646	5.43107	9.99629	6.74307	5.28744	7.75647	9.76214	13.4232	9.04754	8.40587	2.1452	7.2491	2.34895	5.41594	3.18225	2.30338	3.06851	2.4328	2.36866	1.35084	-0.821269	17.4084
1094R	2.09855	5.77614	9.98613	6.64946	2.5871	9.33826	7.21147	8.1164	7.49377	12.662	9.17989	2.95103	6.61932	7.30627	6.02954	2.73311	6.29415	5.33448	10.1467	6.63074	5.80345	7.21085	9.92234	13.8778	9.25911	9.33832	2.29525	7.2217	2.44409	5.36003	4.15176	2.35093	4.12461	2.44919	2.12021	1.35037	-0.994197	17.2006
1094N	2.01603	5.32812	9.21295	6.87186	2.71319	8.80272	7.58563	7.63496	7.61644	12.8361	10.3738	4.20905	6.98737	8.90937	6.70231	3.6971	4.22088	3.55468	7.92783	4.946	3.75013	5.48056	8.55413	12.5613	8.09645	7.90548	2.25885	7.25892	2.20606	5.17711	3.68285	2.47514	3.3379	2.45053	2.18115	1.35105	-1.03499	18.2475
1094D	2.03042	6.33787	10.2945	7.48372	3.55266	9.43979	8.07019	8.10307	8.19513	12.8285	10.1614	4.09361	6.91531	8.46628	6.41401	3.48736	7.30654	5.99275	10.831	8.03923	6.50334	5.77862	8.46617	11.7854	7.38042	6.93455	2.11148	7.08441	2.30514	4.82491	3.64667	2.30839	3.04876	2.36718	2.15808	1.35017	-0.997677	17.6122
1094G	2.05086	5.92862	9.8287	6.48814	2.49255	8.70714	7.54369	7.73041	7.49413	12.0546	9.57772	3.69873	6.58275	8.3067	6.56197	2.43293	4.57574	4.06535	9.38424	5.94246	4.96796	5.14974	7.91912	11.7983	7.23207	7.31212	2.18303	7.7162	2.75559	5.46616	4.12031	2.65732	3.81493	2.57252	2.21919	1.35009	-0.840877	18.6549
1096E	2.15471	6.08536	10.284	6.3615	2.59915	8.94703	9.12419	9.39271	8.05824	13.0592	9.62037	3.52807	6.77593	9.36944	7.13473	2.43256	4.75196	4.82368	9.58522	6.75097	6.92669	6.33675	9.66553	13.366	9.27258	9.81882	2.18257	6.99812	3.62556	6.29451	3.90986	4.39724	5.24125	3.01801	2.57669	1.35089	0.966272	16.0189
1097L	2.04248	6.02449	11.0688	6.40874	3.01209	8.78552	8.85699	7.88351	7.57765	12.8517	8.567	4.2978	6.94901	9.60111	7.21534	3.26752	2.69062	4.03555	9.36446	7.13508	4.86789	5.67104	9.56716	13.4973	9.77973	8.10188	1.95495	6.267	2.30596	2.6005	3.71601	3.24409	3.17667	2.4229	2.35514	1.35344	0.409823	18.334
1097Y	2.01009	6.44098	10.3692	7.00914	2.84743	8.79013	7.68795	7.60145	7.86559	12.7309	9.62967	4.34553	6.71409	8.45758	6.23515	2.6071	5.51758	5.09163	10.3703	7.46712	5.7385	5.25137	8.46884	12.544	8.15266	7.50111	2.04148	6.90311	2.28354	4.28474	4.15153	2.46633	3.37542	2.40582	2.19535	1.35071	-0.159853	16.9523
1097S	2.0348	7.46507	9.90217	7.21462	2.95778	8.70566	7.95301	8.04116	8.64693	11.8099	10.9982	4.8961	6.68374	9.11597	6.95812	2.67496	6.01129	4.69129	9.23842	6.4345	4.49423	5.19616	6.9141	11.1633	6.99849	6.31927	2.03393	7.96862	2.62478	5.29646	4.04819	2.53188	3.29038	2.41527	2.29602	1.35124	0.327276	17.7969
1097H	2.07848	5.81247	10.3741	8.14271	3.85348	9.24211	8.85632	8.74196	7.69849	12.5127	10.9671	5.06202	7.03535	9.36592	7.43454	2.73458	5.62868	3.95243	9.89506	6.90105	5.46841	7.38881	8.73002	13.9897	10.0296	9.15178	2.13677	7.43668	2.25635	4.9678	3.80482	2.44207	3.26927	2.51708	2.37144	1.35069	0.912306	16.1289
1097K	2.10172	6.10856	10.5301	5.96094	2.32936	8.15831	6.67563	8.12324	7.9418	12.7994	9.75675	3.89952	6.02599	7.6224	7.31058	2.45388	6.0675	4.9968	9.37949	5.77299	4.72187	6.88326	9.44859	12.7466	8.0587	7.28353	2.07022	6.94862	2.26789	4.91383	3.82459	2.36951	4.64731	2.38446	2.60052	1.34939	-0.543387	17.3921
1097N	2.0237	4.65781	7.97559	5.56142	2.30567	8.13894	6.75465	5.9624	6.20708	10.768	9.1132	3.62232	5.77103	7.52642	5.28684	2.58826	5.70951	4.42568	9.43375	6.47832	4.39841	4.02069	6.79588	10.9065	6.25117	6.09416	2.04237	7.41116	2.29419	4.45946	3.92763	2.41518	2.75132	2.46702	2.43511	1.3505	0.382272	22.0408
1097D	2.07878	6.11228	11.1021	6.42354	2.69994	8.5731	7.52916	7.09453	7.62592	13.0512	9.72069	3.93886	6.58938	8.35762	6.37156	2.91865	5.85507	4.91374	10.2674	7.26689	5.39145	6.81368	9.56534	13.0063	8.79101	7.50416	1.97465	7.66057	2.46484	4.69432	3.80489	2.44305	2.96999	2.39914	2.30655	1.34905	0.997063	17.5233
1098T	2.07331	6.50197	10.5098	6.46228	2.56531	9.08691	8.36369	9.40195	7.85896	12.6781	9.77504	3.7456	7.04651	9.19983	7.7951	2.3399	4.37204	4.10078	8.41054	5.16307	4.77393	4.78683	8.10834	10.6445	6.01496	6.34952	2.42048	7.44026	2.90074	6.03413	4.22251	3.52128	4.92356	2.48656	2.23305	1.35045	0.88797	18.3452
1098R	2.13065	6.67349	10.6692	6.55589	2.8267	9.22901	7.3945	7.56258	7.69474	12.8247	9.42548	3.28611	6.43894	7.59128	5.34295	3.16938	4.03254	4.44305	8.25801	4.65981	3.7316	5.12118	8.56685	11.5665	6.79605	6.97801	2.07849	7.11454	2.27956	4.94912	4.01779	2.34099	3.27763	2.39078	2.26296	1.34963	-0.986567	20.0199
1098E	2.06361	6.84439	10.66	8.03011	3.18572	8.81145	7.7761	8.3534	7.56406	12.9523	10.9816	4.38229	6.81005	8.6735	7.14351	3.56509	7.42085	4.25386	7.94568	5.17923	3.50511	6.43473	7.91987	10.4362	5.69455	5.95161	2.81796	7.31098	2.76535	6.31379	3.52729	2.28104	3.65043	2.50613	2.26036	1.3503	-0.966256	18.1902
1098G	1.98183	8.02005	11.243	8.09604	3.39043	9.01314	8.1824	7.86323	9.47809	13.6935	10.8889	4.421	6.86092	8.8799	6.60434	2.39133	6.67089	5.90043	9.80446	6.82013	4.9969	6.1769	8.75417	11.8034	7.37171	7.071	2.58427	7.28622	2.41715	5.1002	3.50802	2.35072	3.19085	2.46229	2.15119	1.3492	-0.444574	17.1945
1099L	2.05759	6.06679	8.17568	6.25078	2.50583	8.46691	7.07646	7.39088	7.92003	10.9673	10.317	3.99165	6.65164	8.66903	6.11913	3.01973	5.83694	5.07618	9.99402	6.79121	5.6119	5.02261	7.01456	10.8315	6.57902	6.32558	2.33947	7.34015	2.44734	5.06692	3.47715	2.45386	3.34508	2.46692	2.17021	1.35029	-0.963157	18.5971
1099Y	2.05388	7.62617	12.2328	7.84789	3.44223	9.16212	8.35889	8.90106	8.86714	13.875	10.6895	4.27185	7.07976	9.01446	7.39883	3.51413	5.74195	6.27351	10.917	7.88901	6.60719	7.30652	10.5807	13.832	9.79091	8.52626	3.09078	8.10848	3.15851	5.46736	3.51487	2.47429	3.64509	2.42492	2.28833	1.35013	-0.997866	15.0073
1099K	2.03029	5.80335	10.3748	7.00106	2.88425	8.56937	7.56469	8.0435	7.52692	12.3164	10.265	4.2434	6.62836	8.51815	6.71231	2.42621	5.55037	4.13927	9.59317	6.47264	5.19216	5.87325	8.17926	11.605	7.28208	6.57903	2.08959	7.49769	2.41353	4.99716	3.79744	2.39286	3.37553	2.41006	2.30518	1.35115	-0.776694	18.4414
1099N	2.10332	6.13192	9.41413	6.61563	2.50103	8.72232	7.20026	7.59121	7.57696	12.0694	9.97075	3.74765	6.28935	7.87445	6.1923	2.45207	4.77608	4.27672	8.3033	5.16882	3.8285	3.6394	7.19538	10.1657	5.38203	5.65417	2.37171	7.70232	2.57518	5.29221	4.02168	2.35345	3.63561	2.44023	2.28674	1.3506	-0.720656	20.6142
1099D	2.1005	8.57006	10.5937	7.93356	3.47337	8.66645	8.53347	8.35036	9.77225	13.3383	11.2591	5.16842	6.73491	9.54275	7.51804	2.6232	6.96147	5.65389	8.79079	6.54746	4.2003	4.70799	6.99067	10.1642	5.63839	5.26096	2.14797	7.55402	2.3374	5.01126	3.48528	2.44849	3.08142	2.42494	2.47926	1.35109	-0.836101	18.3401
1099G	1.9832	6.77235	9.32958	6.90924	3.00127	8.30747	7.65191	7.28373	8.42742	12.5356	10.5428	4.57191	6.97766	9.25211	6.81383	3.0356	5.39574	4.62202	9.01181	5.84715	4.16815	5.60224	7.58751	11.7079	7.57164	7.26237	2.27399	7.3843	2.37742	5.15227	3.25918	2.39664	2.86002	2.49076	2.26498	1.35079	-0.646954	18.1471
1100I	2.15991	6.64875	10.7324	6.48692	3.56842	8.9763	7.93745	7.52449	7.13487	12.9831	9.26689	3.81223	6.68984	8.48205	6.00475	3.97941	4.62995	4.60753	8.54268	5.83452	3.80743	5.4418	8.86579	12.3841	7.69109	7.56205	2.33294	7.68327	2.60414	4.96964	3.28097	2.44826	2.47303	2.52979	2.21628	1.35182	0.983482	19.0115
1100Q	2.04053	5.75443	10.1595	7.77696	3.77844	8.85073	8.51349	7.81196	7.64407	12.0333	10.7118	4.88841	6.65696	9.00844	6.53211	2.76377	5.92102	4.24178	10.0909	6.98747	5.90405	5.72842	7.42555	11.7811	7.24278	7.31851	2.24141	7.9075	2.60959	5.79861	3.71827	2.37643	2.85881	2.49824	2.3185	1.35043	0.934835	17.7465
1100D	2.07554	5.28353	9.76837	6.35932	2.62485	9.82584	8.71895	8.20368	6.45769	11.2911	9.03712	2.98426	7.27052	9.29049	6.61148	2.63141	4.28888	3.76381	10.1217	7.61632	5.92797	5.30418	8.12293	12.4902	8.66768	7.86798	2.27393	7.87338	3.89621	5.3556	4.69752	3.6886	3.65809	2.59031	2.14635	1.34932	-0.428166	18.2069
1101H	2.00776	7.16704	11.9093	6.90021	2.9941	8.83474	7.97427	8.39528	9.6191	14.035	11.0054	5.42092	7.00381	9.04498	7.0757	2.91164	6.4637	5.59057	11.4688	8.14605	7.0277	7.57104	9.12514	13.638	9.38325	8.16251	1.99091	8.43795	3.1966	6.01128	5.17755	2.4969	3.72421	2.41516	2.31684	1.35105	0.986844	15.2447
1101Q	2.00864	7.02698	12.0496	6.8387	2.93624	8.7715	7.69167	8.08552	9.24373	14.23	10.8431	5.4788	6.82107	8.53143	7.73349	3.17891	4.84631	4.02127	9.9939	6.66943	4.80943	7.13235	8.80353	13.5013	9.38404	7.69151	2.14922	8.13708	2.86162	4.71339	5.11234	2.62927	3.86117	2.36539	3.11586	1.35093	0.82194	16.4846
1101E	2.02832	7.42035	12.0797	9.65909	5.14571	10.4056	9.85835	11.2851	9.04234	13.5982	11.8557	6.51075	7.68301	9.19875	7.95604	2.97987	7.44246	5.27615	11.9902	8.69915	8.38372	7.70402	8.44021	14.4825	10	9.9061	2.42827	8.49809	3.26564	6.42374	5.56181	2.42245	4.82878	2.38003	2.24745	1.352	0.984474	12.5912
1101G	2.03842	6.60371	10.0778	7.41402	4.26215	8.40565	6.92783	7.69652	8.80317	12.7507	11.5308	7.23617	6.71373	8.70457	6.76934	3.29599	5.1875	6.99983	8.13948	4.96976	3.75467	5.57978	9.88672	11.588	7.42173	6.75108	2.72887	7.68118	2.78487	5.4227	4.8335	2.63614	5.97313	2.4695	2.35975	1.34894	-0.228222	15.6307
1102S	2.05405	6.59273	11.4621	6.42077	2.76032	8.3807	7.48794	7.21746	7.78355	13.0519	9.43061	3.43144	6.00229	7.91696	5.74135	2.8141	5.84299	5.53683	9.95152	6.7517	4.96976	7.88219	10.5284	13.6423	9.36297	8.38565	2.20239	7.76896	2.74653	5.41954	3.31618	2.37503	2.93906	2.45126	2.30133	1.35042	-0.311246	17.2928
1103L	2.04726	6.20525	10.5159	6.85094	3.03875	8.70385	7.53643	7.0146	8.75182	13.1756	9.7859	3.84702	6.76706	8.43808	6.10641	2.48689	4.46338	5.64879	9.49298	5.87956	5.02974	6.86269	10.2864	13.0826	8.65724	7.90729	2.18193	7.09894	2.28215	4.76305	3.29576	2.3138	2.98865	2.45912	2.18779	1.35027	0.94725	16.8499
1103K	2.0391	4.88469	8.23891	7.63541	3.54609	8.82524	8.1961	7.36647	6.47913	10.9825	11.205	5.30565	6.68695	9.00546	6.28055	3.22669	6.27352	3.07203	8.31223	6.10809	4.1336	6.08512	6.1584	11.8579	7.66288	7.35024	2.03515	8.05725	2.73317	6.02436	3.80517	2.27213	2.63402	2.38274	2.26149	1.3521	1.00241	18.7997
1103N	1.98447	8.53519	12.2324	8.93074	4.27613	9.5077	9.43523	8.96641	8.98893	13.5376	11.8582	5.5584	6.76356	9.53957	7.23411	2.57248	6.9107	5.05853	9.41566	7.23218	4.86078	5.80604	7.08762	11.6309	7.38204	6.43345	2.32439	8.68997	3.27502	5.87784	4.41404	2.40936	2.8774	2.51944	2.32776	1.35163	0.912148	16.3325
1103G	2.00756	6.07306	10.1826	7.32607	3.20272	9.1641	8.10908	7.91795	7.47254	12.1871	10.1542	4.04443	6.97434	8.73706	6.5772	2.47461	4.47454	3.78529	9.5292	6.08149	4.88332	5.1392	8.31288	12.8015	8.19949	8.04927	2.27693	7.9508	2.69837	5.11141	3.90653	2.43807	3.02185	2.45778	2.2993	1.3502	0.966935	18.0285
1104Y	2.12736	7.35211	11.1179	8.55892	4.58927	9.41243	9.70226	9.95081	8.81237	12.7752	11.5606	5.99416	7.32952	10.2509	8.02279	2.54849	4.68454	3.67275	8.73365	5.80564	4.99382	4.71999	6.50824	11.0052	6.6087	6.81967	2.31457	8.28893	3.40983	6.36047	3.65985	2.45572	3.55284	2.61862	2.371	1.35101	0.650066	17.0973
1104C	2.01853	7.38869	10.8486	7.35348	3.37389	8.32322	8.11892	8.27307	9.14565	14.1878	10.6446	4.90363	6.88563	9.47405	7.31988	3.31184	4.67347	4.67895	8.39617	5.05713	4.26089	6.21333	9.11912	13.3192	8.62143	9.03521	2.29545	7.34452	2.46878	5.63098	3.05226	2.37913	3.26403	2.50478	2.33045	1.35059	-0.0719913	17.0187
1104H	2.04526	5.04872	8.6041	7.41447	3.43306	8.76993	8.24912	7.96954	6.27509	10.5937	10.3032	4.36515	7.06727	9.26055	6.79157	2.48295	5.81625	3.55496	9.00071	6.86457	4.93743	3.20404	5.38441	8.72667	4.62689	4.55555	2.12223	7.42559	2.43785	5.15031	3.31676	2.42972	2.99336	2.50206	2.21836	1.34996	0.975312	20.1789
1104R	2.06203	6.9839	9.43885	6.65619	3.12153	8.3443	7.36847	7.49713	8.19669	12.0738	9.63611	3.90309	6.47635	8.4825	6.61838	3.34733	7.38637	6.87967	10.3162	7.67266	5.92973	7.25581	9.71451	13.1599	8.9562	8.49028	2.13661	7.0507	2.42018	4.94566	3.08841	2.51909	3.57336	2.45586	2.28863	1.34951	-1.00274	16.8902
1105C	2.02891	6.74332	11.5171	7.14926	2.79238	8.58896	7.95039	7.85836	8.08759	13.5964	10.2373	4.27466	6.74953	8.91522	6.93782	3.2984	4.97884	4.02066	8.69954	5.49916	4.11973	7.10032	9.28745	13.8137	9.42569	8.8932	2.11773	7.68989	2.51176	5.53171	4.01827	2.64128	3.37726	2.49103	2.25409	1.3503	-0.241311	16.7109
1105R	2.04898	7.76841	10.9367	8.87391	4.13845	9.35817	8.86653	8.10437	9.00028	12.8717	12.1888	6.17899	7.50854	9.9348	7.55257	2.51462	7.75835	5.31342	10.2283	7.63491	5.46576	6.00674	6.90364	11.405	7.0892	6.56915	2.10357	7.92661	2.60689	5.48137	4.75879	2.41441	3.185	2.44342	2.28716	1.35101	-1.55035	15.6222
1105D	2.16532	5.99652	12.1612	8.86704	4.34866	9.07793	8.98232	9.08524	7.33684	14.6606	10.9866	4.98619	6.92315	9.22205	7.18459	4.34832	6.04191	4.44494	9.32123	6.74884	5.51943	8.38126	10.703	15.1689	10.8017	10.559	2.30213	7.26256	2.34571	5.15937	3.3705	2.25841	3.41466	2.49127	2.23761	1.35137	-1.01742	16.3731
1106F	2.07583	5.34089	9.41346	7.28443	2.94209	9.33621	7.77977	9.34433	7.67251	12.6484	11.0472	4.72148	7.42193	9.2051	8.02643	2.36395	4.38858	2.98159	8.32618	4.98509	4.82482	2.86751	6.47907	8.93054	4.24061	4.64789	2.34478	7.43593	2.52486	5.15604	4.2369	2.42888	4.40421	2.46032	2.26818	1.34975	-1.01242	20.1184
